# Supplementary material for: Identification of potential molecular targets for the treatment of cluster 1 human pheochromocytoma and paraganglioma via comprehensive proteomic characterization
Source: Clin Proteomics. 2023 Sep 25;20:39. doi: 10.1186/s12014-023-09428-7 (PMC10518975; doi:10.1186/s12014-023-09428-7)
Supplement: Supplementary file 1 — Additional File 1. Table of all identified proteins (xls file) [file 12014_2023_9428_MOESM1_ESM.xlsx]

## Sheet: trypsin-Cluster 1
Majority protein IDs	Entry Name	Protein names	Gene Names	minusLOG(P-value)	Difference	Significant	IMP	Surface protein	Peptides	Sequence coverage [%]	CL1_1	CL1_2	CL1_3	CL1_4	CL1_5	CL1_6	CL1_7	CL1_8	CL1_9	CL1_10	CL1_11	CL1_12	CL1_13	CL1_14	CL1_15	CTR_1	CTR_2	CTR_3	CTR_4	CTR_5
P17948	VGFR1_HUMAN	Vascular endothelial growth factor receptor 1 (VEGFR-1) (EC 2.7.10.1) (Fms-like tyrosine kinase 1) (FLT-1) (Tyrosine-protein kinase FRT) (Tyrosine-protein kinase receptor FLT) (FLT) (Vascular permeability factor receptor)	FLT1 FLT FRT VEGFR1	0	NaN	✓	✓	✓	21	17.3	25.6684	20.7982	NaN	22.2869	23.8331	28.4473	NaN	23.6626	24.5499	26.2746	23.6397	NaN	25.2942	24.6574	23.8267	NaN	NaN	NaN	NaN	NaN
Q6UVK1	CSPG4_HUMAN	Chondroitin sulfate proteoglycan 4 (Chondroitin sulfate proteoglycan NG2) (Melanoma chondroitin sulfate proteoglycan) (Melanoma-associated chondroitin sulfate proteoglycan)	CSPG4 MCSP	0	NaN	✓	✓	✓	39	30.1	26.7437	23.2968	23.9616	23.6899	24.1575	26.9654	25.9993	24.4952	25.1247	25.7535	21.4346	23.0809	27.3256	26.5908	23.9036	NaN	NaN	NaN	NaN	NaN
P13637	AT1A3_HUMAN	Sodium/potassium-transporting ATPase subunit alpha-3 (Na(+)/K(+) ATPase alpha-3 subunit) (EC 7.2.2.13) (Na(+)/K(+) ATPase alpha(III) subunit) (Sodium pump subunit alpha-3)	ATP1A3	7.0306	4.28276	✓	✓	✓	53	58.6	29.8335	27.7635	26.943	28.2554	29.1086	29.5372	28.0956	27.8222	29.1915	30.1575	28.2464	28.5017	30.3493	28.3505	26.8449	24.6261	24.061	24.7252	23.7055	24.4686
P12821	ACE_HUMAN	Angiotensin-converting enzyme (ACE) (EC 3.4.15.1) (Dipeptidyl carboxypeptidase I) (Kininase II) (CD antigen CD143) [Cleaved into: Angiotensin-converting enzyme, soluble form]	ACE DCP DCP1	1.6605	3.0919	✓	✓	✓	41	47.7	28.8688	24.4784	22.4123	27.1841	27.2098	26.2999	24.7845	25.9161	27.8589	26.0144	22.6045	NaN	27.2149	25.5415	27.8727	24.9442	NaN	NaN	21.9887	21.8473
P32004	L1CAM_HUMAN	Neural cell adhesion molecule L1 (N-CAM-L1) (NCAM-L1) (CD antigen CD171)	L1CAM CAML1 MIC5	2.57929	2.60047	✓	✓	✓	37	40.6	28.9329	24.5568	26.3914	24.8047	25.9469	25.1806	26.3162	26.1143	27.5635	30.535	26.1347	27.2802	26.4079	27.0576	28.7178	24.2042	24.4856	24.5716	24.1829	23.5334
Q05940	VMAT2_HUMAN	Synaptic vesicular amine transporter (Monoamine transporter) (Solute carrier family 18 member 2) (Vesicular amine transporter 2) (VAT2)	SLC18A2 SVMT VMAT2	2.79623	2.46897	✓	✓	✓	7	27.4	28.8359	27.1953	28.459	25.6795	26.9749	26.3433	27.8527	28.472	28.91	29.5858	27.6545	27.8309	27.9298	29.2815	28.919	27.4781	25.3701	25.2882	NaN	23.9675
O75923	DYSF_HUMAN	Dysferlin (Dystrophy-associated fer-1-like protein) (Fer-1-like protein 1)	DYSF FER1L1	2.67179	2.43917	✓	✓	✓	61	43.2	26.3226	25.5635	27.3916	24.0467	25.6432	28.5307	27.1533	25.8846	26.2207	24.8764	24.9873	26.7599	28.5127	27.412	25.6633	24.629	NaN	23.6155	23.4643	23.8595
O75976	CBPD_HUMAN	Carboxypeptidase D (EC 3.4.17.22) (Metallocarboxypeptidase D) (gp180)	CPD	2.1493	2.2547	✓	✓	✓	23	25.4	25.9027	NaN	26.3101	25.2088	23.2824	24.6716	25.1353	25.2119	24.5057	23.9361	23.2674	NaN	24.2672	23.4113	24.2686	NaN	NaN	NaN	22.2389	22.387
P43121	MUC18_HUMAN	Cell surface glycoprotein MUC18 (Cell surface glycoprotein P1H12) (Melanoma cell adhesion molecule) (Melanoma-associated antigen A32) (Melanoma-associated antigen MUC18) (S-endo 1 endothelial-associated antigen) (CD antigen CD146)	MCAM MUC18	2.6504	2.04703	✓	✓	✓	23	41.3	28.0015	27.24	27.8394	26.1611	27.4542	28.1646	27.1421	25.7637	27.7183	26.2709	25.0874	26.7657	27.3303	27.4755	27.175	26.7023	25.6241	25.7464	22.2304	24.6581
O14967	CLGN_HUMAN	Calmegin	CLGN	0	NaN	✓	✓		19	50.5	26.0968	23.9297	24.6444	25.2196	24.9657	26.8542	26.0538	25.4854	25.7962	26.3055	25.2384	NaN	25.6161	26.5725	25.2649	NaN	NaN	NaN	NaN	NaN
Q2PZI1	D19L1_HUMAN	Probable C-mannosyltransferase DPY19L1 (EC 2.4.1.-) (Dpy-19-like protein 1) (Protein dpy-19 homolog 1)	DPY19L1 GA0500 KIAA0877	0	NaN	✓	✓		9	19.4	24.7093	23.241	23.7356	22.6331	NaN	24.0121	23.8874	23.4496	23.4648	23.1896	NaN	24.38	24.1431	24.3623	24.184	NaN	NaN	NaN	NaN	NaN
Q5M8T2	S35D3_HUMAN	Solute carrier family 35 member D3 (Fringe connection-like protein 1)	SLC35D3 FRCL1	0	NaN	✓	✓		9	25	24.0932	23.4376	NaN	22.3942	24.59	25.4996	NaN	22.7261	24.5932	25.3979	22.5608	NaN	24.0937	24.5542	25.4141	NaN	NaN	NaN	NaN	NaN
Q86TM6	SYVN1_HUMAN	E3 ubiquitin-protein ligase synoviolin (EC 2.3.2.27) (RING-type E3 ubiquitin transferase synoviolin) (Synovial apoptosis inhibitor 1)	SYVN1 HRD1 KIAA1810	0	NaN	✓	✓		8	11.5	25.0715	23.0325	23.4285	24.1345	23.8728	25.0294	24.3057	23.3069	23.4978	24.3046	NaN	23.3642	22.9645	23.1427	24.3468	NaN	NaN	NaN	NaN	NaN
Q8WXF7	ATLA1_HUMAN	Atlastin-1 (EC 3.6.5.-) (Brain-specific GTP-binding protein) (GTP-binding protein 3) (GBP-3) (hGBP3) (Guanine nucleotide-binding protein 3) (Spastic paraplegia 3 protein A)	ATL1 GBP3 SPG3A	7.45237	4.97583	✓	✓		31	68.6	28.2987	24.9047	27.608	27.8304	26.644	25.9922	26.7793	27.9089	26.7213	27.1014	25.2328	26.5628	26.5721	26.5132	27.1025	NaN	21.0879	21.0256	22.967	22.1554
P49447	CY561_HUMAN	Transmembrane ascorbate-dependent reductase CYB561 (EC 7.2.1.-) (Cytochrome b-561) (Cytochrome b561)	CYB561	5.70878	3.83974	✓	✓		3	11.6	26.6223	26.9197	26.2034	27.3301	25.5367	NaN	26.9469	26.7659	27.603	28.8643	26.9646	25.9978	28.2662	28.4348	26.7862	NaN	23.7917	24.2186	22.6762	22.3094
Q5T6X4	F162B_HUMAN	Protein FAM162B	FAM162B C6orf189	2.60872	3.71081	✓	✓		5	29.6	25.4925	24.156	24.192	26.2764	26.3155	28.3145	26.5592	24.5872	25.7469	23.815	21.7988	NaN	23.3954	22.8922	23.8754	NaN	20.8155	NaN	21.2254	21.2732
P80370	DLK1_HUMAN	Protein delta homolog 1 (DLK-1) (pG2) [Cleaved into: Fetal antigen 1 (FA1)]	DLK1 DLK	1.91017	2.90763	✓	✓		8	26.6	26.9681	23.1698	23.2029	22.5293	25.0604	27.5418	24.8893	26.3563	26.9168	27.7019	24.5705	22.479	27.4617	26.9505	26.9819	NaN	22.0887	20.8955	23.8151	23.6448
P08247	SYPH_HUMAN	Synaptophysin (Major synaptic vesicle protein p38)	SYP	3.30422	2.41439	✓	✓		3	10.2	26.9379	24.6463	25.1313	25.974	26.5868	26.8219	24.8375	26.5673	25.073	28.0584	25.9302	25.0926	25.505	25.9278	27.9402	NaN	23.4704	22.9841	24.3393	23.8233
P54219	VMAT1_HUMAN	Chromaffin granule amine transporter (Solute carrier family 18 member 1) (Vesicular amine transporter 1) (VAT1)	SLC18A1 VAT1 VMAT1	3.25854	2.37296	✓	✓		13	45.3	26.8424	26.793	27.2472	27.3379	28.2861	24.6324	26.9764	29.059	27.4515	29.3513	26.6976	27.4647	28.4106	28.0845	28.9337	26.1544	25.5256	25.1939	24.6735	24.444
Q9BWM7	SFXN3_HUMAN	Sideroflexin-3	SFXN3	2.99663	2.09932	✓	✓		24	94.1	28.3145	28.3312	29.4266	29.6729	29.4087	28.5755	28.9162	29.1086	27.3489	27.5665	26.0052	27.4922	27.3639	27.6881	26.6035	26.8342	24.8054	25.4929	26.5769	26.4014
O15294	OGT1_HUMAN	UDP-N-acetylglucosamine--peptide N-acetylglucosaminyltransferase 110 kDa subunit (EC 2.4.1.255) (O-GlcNAc transferase subunit p110) (O-linked N-acetylglucosamine transferase 110 kDa subunit) (OGT)	OGT	0	NaN	✓		✓	10	14.5	23.7933	NaN	23.6223	23.3783	22.8848	23.3013	23.5044	22.534	23.6117	NaN	21.4748	NaN	22.8251	22.4567	21.9302	NaN	NaN	NaN	NaN	NaN
P55290	CAD13_HUMAN	Cadherin-13 (Heart cadherin) (H-cadherin) (P105) (Truncated cadherin) (T-cad) (T-cadherin)	CDH13 CDHH	0	NaN	✓		✓	11	25.8	26.3954	26.0487	27.3783	26.2765	26.3802	27.8966	26.9038	25.4767	27.5201	24.7048	24.5765	25.3377	27.2765	26.7878	25.9524	NaN	NaN	NaN	NaN	NaN
P61952	GBG11_HUMAN	Guanine nucleotide-binding protein G(I)/G(S)/G(O) subunit gamma-11	GNG11 GNGT11	0	NaN	✓		✓	3	27.4	24.0186	20.999	20.6334	22.6038	NaN	23.7647	23.3156	24.0437	22.8133	23.2299	21.2693	20.6706	23.5084	24.8842	24.2049	NaN	NaN	NaN	NaN	NaN
Q13822	ENPP2_HUMAN	Ectonucleotide pyrophosphatase/phosphodiesterase family member 2 (E-NPP 2) (EC 3.1.4.39) (Autotaxin) (Extracellular lysophospholipase D) (LysoPLD)	ENPP2 ATX PDNP2	0	NaN	✓		✓	22	40.8	26.0612	24.03	27.2259	25.7162	25.3181	25.5585	24.4758	23.2493	25.9114	24.9257	NaN	NaN	24.7855	24.41	24.546	NaN	NaN	NaN	NaN	NaN
Q7Z2K8	GRIN1_HUMAN	G protein-regulated inducer of neurite outgrowth 1 (GRIN1)	GPRIN1 KIAA1893	0	NaN	✓		✓	11	18.8	22.1761	21.3799	23.1097	22.9491	22.6054	22.7744	22.3638	NaN	22.4493	21.6536	21.3169	NaN	NaN	22.8028	22.3126	NaN	NaN	NaN	NaN	NaN
Q96DA2	RB39B_HUMAN	Ras-related protein Rab-39B	RAB39B	0	NaN	✓		✓	5	33.8	23.7442	22.1004	23.3632	23.4364	NaN	24.8673	23.1125	NaN	23.4856	23.343	21.7213	NaN	24.589	23.8393	24.6557	NaN	NaN	NaN	NaN	NaN
Q96RF0	SNX18_HUMAN	Sorting nexin-18 (SH3 and PX domain-containing protein 3B)	SNX18 SH3PXD3B	0	NaN	✓		✓	8	22.5	24.133	24.0421	24.2233	23.0739	23.0204	24.2481	22.1703	23.5808	23.3398	23.492	NaN	NaN	23.1501	23.2978	21.8258	NaN	NaN	NaN	NaN	NaN
Q9BRC7	PLCD4_HUMAN	1-phosphatidylinositol 4,5-bisphosphate phosphodiesterase delta-4 (hPLCD4) (EC 3.1.4.11) (Phosphoinositide phospholipase C-delta-4) (Phospholipase C-delta-4) (PLC-delta-4)	PLCD4	0	NaN	✓		✓	11	23.4	24.253	20.4447	26.0082	21.4603	NaN	NaN	22.0873	21.9608	22.3243	25.1337	22.0726	NaN	22.1827	23.2151	22.948	NaN	NaN	NaN	NaN	NaN
Q9BZQ8	NIBA1_HUMAN	Protein Niban 1 (Cell growth-inhibiting gene 39 protein) (Protein FAM129A)	NIBAN1 C1orf24 FAM129A NIBAN GIG39	1.84949	4.08635	✓		✓	37	69.1	27.9226	25.1639	24.9839	28.3248	25.2423	27.7237	25.4789	22.3356	26.4703	24.7545	22.007	22.4817	27.516	25.2302	24.2355	NaN	NaN	NaN	21.0909	21.3859
P04216	THY1_HUMAN	Thy-1 membrane glycoprotein (CDw90) (Thy-1 antigen) (CD antigen CD90)	THY1	6.99548	3.36033	✓		✓	4	24.8	28.6299	27.128	28.061	25.7715	26.9425	28.2551	27.8092	27.1224	28.5264	28.364	28.5767	28.199	27.9686	27.4081	27.8468	25.362	24.6232	24.5699	23.4452	24.0678
P10636	TAU_HUMAN	Microtubule-associated protein tau (Neurofibrillary tangle protein) (Paired helical filament-tau) (PHF-tau)	MAPT MAPTL MTBT1 TAU	3.72717	3.21251	✓		✓	29	50.7	27.3615	24.1991	27.252	26.9243	25.3151	27.1955	26.7156	27.0817	26.5917	28.2806	24.0747	23.2197	26.6838	26.2464	27.9003	22.9328	24.1116	23.08	22.8074	22.6863
Q03135	CAV1_HUMAN	Caveolin-1	CAV1 CAV	3.52686	2.93644	✓		✓	12	63.5	27.0837	28.6464	28.2868	28.2929	27.8394	28.0059	28.6563	26.4893	29.7746	25.046	26.2834	27.6477	28.9494	28.664	26.4831	NaN	24.4004	24.3388	25.3923	25.0959
Q6NZI2	CAVN1_HUMAN	Caveolae-associated protein 1 (Cavin-1) (Polymerase I and transcript release factor)	CAVIN1 PTRF FKSG13	6.1887	2.66351	✓		✓	18	56.2	29.179	29.006	28.7588	27.7787	28.5668	28.868	28.9333	27.8398	28.5193	26.6739	28.3217	28.7581	28.0812	28.5477	27.7895	24.3512	25.8837	26.3146	25.6639	26.3431
Q9UGI8	TES_HUMAN	Testin (TESS)	TES	1.93019	2.63575	✓		✓	15	45.8	27.1294	23.8315	22.8253	NaN	23.7956	NaN	22.377	NaN	26.0285	22.1638	NaN	NaN	24.8484	24.4163	NaN	NaN	21.2504	21.541	22.3986	20.8963
P01780	HV307_HUMAN	Immunoglobulin heavy variable 3-7 (Ig heavy chain V-III region GAL) (Ig heavy chain V-III region GAR) (Ig heavy chain V-III region JON)	IGHV3-7	1.54103	2.61461	✓		✓	4	32.5	25.046	26.0442	24.9686	24.7098	24.6977	25.2838	22.5546	23.1768	24.6013	26.1143	21.0143	26.8215	24.753	25.8461	24.171	NaN	NaN	NaN	21.94	22.1379
Q96C24	SYTL4_HUMAN	Synaptotagmin-like protein 4 (Exophilin-2) (Granuphilin)	SYTL4	2.16861	2.58341	✓		✓	24	46.3	25.4991	24.2415	26.5434	24.5928	24.4954	NaN	27.4827	25.6788	24.8608	NaN	24.2552	23.9633	25.7343	26.1158	NaN	NaN	23.0249	NaN	22.3854	NaN
O43795	MYO1B_HUMAN	Unconventional myosin-Ib (MYH-1c) (Myosin I alpha) (MMI-alpha) (MMIa)	MYO1B	4.0993	2.48572	✓		✓	36	39.2	27.1192	26.7082	28.4291	26.8852	25.3684	26.9096	26.5994	25.9888	27.4048	27.927	27.1571	26.7095	28.5741	28.7838	27.573	NaN	24.7088	24.625	24.7896	24.7704
P50150	GBG4_HUMAN	Guanine nucleotide-binding protein G(I)/G(S)/G(O) subunit gamma-4	GNG4 GNGT4	3.3799	2.38943	✓		✓	4	64	27.4172	24.8371	27.576	27.2497	24.7712	NaN	26.5136	26.6765	27.174	27.987	25.2521	NaN	25.7638	25.9933	27.0764	25.2083	24.8674	23.4324	23.3142	23.6489
P28799	GRN_HUMAN	Progranulin (PGRN) (Acrogranin) (Epithelin precursor) (Glycoprotein of 88 Kda) (GP88) (Glycoprotein 88) (Granulin precursor) (PC cell-derived growth factor) (PCDGF) (Proepithelin) (PEPI) [Cleaved into: Paragranulin; Granulin-1 (Granulin G); Granulin-2 (Granulin F); Granulin-3 (Epithelin-2) (Granulin B); Granulin-4 (Epithelin-1) (Granulin A); Granulin-5 (Granulin C); Granulin-6 (Granulin D); Granu…	GRN	2.7391	2.35904	✓		✓	10	20.4	23.9198	24.0077	23.4366	24.3092	24.8916	25.0675	22.8854	26.4095	25.4008	24.7164	23.9436	NaN	25.5941	26.2769	26.2519	NaN	21.514	21.3512	23.5442	23.3289
P07948	LYN_HUMAN	Tyrosine-protein kinase Lyn (EC 2.7.10.2) (Lck/Yes-related novel protein tyrosine kinase) (V-yes-1 Yamaguchi sarcoma viral related oncogene homolog) (p53Lyn) (p56Lyn)	LYN JTK8	1.40623	2.30321	✓		✓	22	58	25.9822	23.774	26.2806	26.7731	23.8505	24.0446	26.4811	27.3883	24.0432	25.2051	20.7083	NaN	23.6073	24.8714	25.1242	NaN	NaN	22.4402	22.4913	22.7589
O14910	LIN7A_HUMAN	Protein lin-7 homolog A (Lin-7A) (hLin-7) (Mammalian lin-seven protein 1) (MALS-1) (Tax interaction protein 33) (TIP-33) (Vertebrate lin-7 homolog 1) (Veli-1)	LIN7A MALS1 VELI1	2.53049	2.23698	✓		✓	10	55.4	25.0764	24.1732	22.1056	26.5057	25.2963	25.589	24.3918	25.5879	24.6276	24.8484	22.3762	NaN	25.8025	25.455	25.0442	NaN	23.0457	22.516	21.9495	22.6495
P46821	MAP1B_HUMAN	Microtubule-associated protein 1B (MAP-1B) [Cleaved into: MAP1B heavy chain; MAP1 light chain LC1]	MAP1B	7.2749	2.23021	✓		✓	114	63.8	31.0829	29.9688	31.8835	31.2315	30.5319	31.199	30.5863	30.7398	30.4466	31.5994	30.1109	30.4543	30.6037	30.5136	30.8961	28.2054	28.9472	28.7677	28.4861	28.3919
Q16643	DREB_HUMAN	Drebrin (Developmentally-regulated brain protein)	DBN1 D0S117E	5.06458	2.10524	✓		✓	22	56.5	26.6514	25.4263	25.2881	26.244	25.7186	27.126	26.5765	27.317	27.2478	26.8871	26.1523	NaN	26.4246	26.7447	26.207	NaN	24.283	24.4007	24.1301	24.4828
Q14168	MPP2_HUMAN	MAGUK p55 subfamily member 2 (Discs large homolog 2) (Protein MPP2)	MPP2 DLG2	3.44787	2.0581	✓		✓	23	57.6	26.3529	24.6802	27.0953	26.3938	26.1677	27.5032	26.2256	26.5406	25.0725	26.7732	24.2462	25.0748	26.4898	26.2597	26.3167	25.1088	24.1415	24.6586	23.0476	23.1503
Q7Z4S6	KI21A_HUMAN	Kinesin-like protein KIF21A (Kinesin-like protein KIF2) (Renal carcinoma antigen NY-REN-62)	KIF21A KIAA1708 KIF2	1.8562	2.05271	✓		✓	31	34.3	24.9762	23.8997	25.6028	25.8029	24.187	23.6025	25.958	26.3042	24.1012	26.0425	23.0055	23.0616	23.8596	24.8069	26.1418	NaN	NaN	24.1823	21.9453	21.9848
A6NKG5	RTL1_HUMAN	Retrotransposon-like protein 1 (Mammalian retrotransposon derived protein 1) (Paternally expressed gene 11 protein) (Retrotransposon-derived protein PEG11)	RTL1 MAR1 MART1 PEG11	0	NaN	✓			50	56.8	27.5957	22.2577	27.4825	22.685	22.2487	NaN	26.8699	26.1421	25.1477	25.5062	23.4249	NaN	24.8453	28.9555	28.1354	NaN	NaN	NaN	NaN	NaN
O43175	SERA_HUMAN	D-3-phosphoglycerate dehydrogenase (3-PGDH) (EC 1.1.1.95) (2-oxoglutarate reductase) (EC 1.1.1.399) (Malate dehydrogenase) (EC 1.1.1.37)	PHGDH PGDH3	0	NaN	✓			17	50.1	26.165	25.2726	26.2255	27.2051	25.4005	27.0458	25.2502	23.9581	25.1697	23.9051	21.0747	NaN	25.0518	23.2583	24.0936	NaN	NaN	NaN	NaN	NaN
O94819	KBTBB_HUMAN	Kelch repeat and BTB domain-containing protein 11 (Chronic myelogenous leukemia-associated protein) (Kelch domain-containing protein 7B)	KBTBD11 CMLAP KIAA0711 KLHDC7C	0	NaN	✓			17	43.7	24.1437	22.2295	22.327	22.1552	NaN	24.1816	22.0588	23.4316	23.6325	27.1722	23.1594	22.9176	25.3174	25.0385	24.6916	NaN	NaN	NaN	NaN	NaN
P02452	CO1A1_HUMAN	Collagen alpha-1(I) chain (Alpha-1 type I collagen)	COL1A1	0	NaN	✓			22	23.7	28.4119	25.3791	22.2647	24.0973	26.6849	26.619	25.8373	29.3552	29.3251	25.401	26.0747	NaN	26.4647	25.7522	28.3075	NaN	NaN	NaN	NaN	NaN
P07360	CO8G_HUMAN	Complement component C8 gamma chain	C8G	0	NaN	✓			9	60.4	25.6408	25.2452	24.7294	24.3469	24.7906	24.5772	NaN	24.1536	24.1199	24.5641	22.8489	NaN	24.4586	24.8543	23.7403	NaN	NaN	NaN	NaN	NaN
Q15661	TRYB1_HUMAN	Tryptase alpha/beta-1 (Tryptase-1) (EC 3.4.21.59) (Tryptase I) (Tryptase alpha-1)	TPSAB1 TPS1 TPS2 TPSB1	0	NaN	✓			12	47.6	26.6138	24.8671	27.345	25.1115	28.177	30.5822	26.697	25.8976	29.0779	24.7306	28.0836	26.3858	30.7696	27.4658	23.8434	NaN	NaN	NaN	NaN	NaN
P32322	P5CR1_HUMAN	Pyrroline-5-carboxylate reductase 1, mitochondrial (P5C reductase 1) (P5CR 1) (EC 1.5.1.2)	PYCR1	0	NaN	✓			12	49.8	26.4827	23.5377	25.2185	24.7731	24.1971	25.7409	25.3497	25.2958	24.3455	23.3713	NaN	NaN	NaN	23.3568	24.559	NaN	NaN	NaN	NaN	NaN
P47914	RL29_HUMAN	60S ribosomal protein L29 (Cell surface heparin-binding protein HIP) (Large ribosomal subunit protein eL29)	RPL29	0	NaN	✓			2	14.5	22.8669	23.9174	20.366	25.9807	24.8659	25.2091	25.2214	26.5249	26.756	25.2686	NaN	NaN	25.7882	25.3447	26.3543	NaN	NaN	NaN	NaN	NaN
P52823	STC1_HUMAN	Stanniocalcin-1 (STC-1)	STC1 STC	0	NaN	✓			7	36	25.9931	23.9251	NaN	26.1707	23.5142	NaN	24.4808	24.8363	26.2557	24.1598	23.3606	23.719	27.3672	25.838	23.6014	NaN	NaN	NaN	NaN	NaN
P78540	ARGI2_HUMAN	Arginase-2, mitochondrial (EC 3.5.3.1) (Arginase II) (Kidney-type arginase) (Non-hepatic arginase) (Type II arginase)	ARG2	0	NaN	✓			19	87.6	25.8325	25.1497	28.9376	30.0344	22.9041	28.6874	25.0825	28.0945	24.9348	NaN	NaN	NaN	20.1665	25.3239	20.6476	NaN	NaN	NaN	NaN	NaN
Q02153	GCYB1_HUMAN	Guanylate cyclase soluble subunit beta-1 (GCS-beta-1) (EC 4.6.1.2) (Guanylate cyclase soluble subunit beta-3) (GCS-beta-3) (Soluble guanylate cyclase small subunit)	GUCY1B1 GUC1B3 GUCSB3 GUCY1B3	0	NaN	✓			14	29.4	24.6583	23.6023	26.4151	23.9937	23.5681	25.4018	25.235	23.4089	24.2298	24.8045	24.1298	25.0629	24.7095	23.9998	24.0625	NaN	NaN	NaN	NaN	NaN
Q12756	KIF1A_HUMAN	Kinesin-like protein KIF1A (Axonal transporter of synaptic vesicles) (Microtubule-based motor KIF1A) (Unc-104- and KIF1A-related protein) (hUnc-104)	KIF1A ATSV C2orf20	0	NaN	✓			23	25.3	24.7772	23.647	25.6527	23.9352	23.4355	24.5113	23.3328	NaN	23.1469	25.1753	23.2139	NaN	24.9946	25.0219	24.255	NaN	NaN	NaN	NaN	NaN
Q14515	SPRL1_HUMAN	SPARC-like protein 1 (High endothelial venule protein) (Hevin) (MAST 9)	SPARCL1	0	NaN	✓			16	40.2	25.7624	22.2283	24.3989	22.847	23.6976	24.7916	24.7354	23.0317	24.4712	23.4044	22.6962	24.3032	23.879	23.7803	22.3912	NaN	NaN	NaN	NaN	NaN
Q16566	KCC4_HUMAN	Calcium/calmodulin-dependent protein kinase type IV (CaMK IV) (EC 2.7.11.17) (CaM kinase-GR)	CAMK4 CAMK CAMK-GR CAMKIV	0	NaN	✓			15	44	24.2243	23.2078	26.2784	23.7647	24.192	23.8591	24.5509	25.1248	24.1838	24.5126	22.8718	25.1573	24.3338	23.9078	24.1495	NaN	NaN	NaN	NaN	NaN
Q5PRF9	SMAG2_HUMAN	Protein Smaug homolog 2 (Smaug 2) (hSmaug2) (Sterile alpha motif domain-containing protein 4B) (SAM domain-containing protein 4B)	SAMD4B SMAUG2	0	NaN	✓			5	12.7	25.2341	23.8998	25.7391	24.3454	24.7781	25.4374	NaN	24.0958	23.9457	24.145	23.3572	NaN	24.0863	23.721	23.4018	NaN	NaN	NaN	NaN	NaN
Q5SW79	CE170_HUMAN	Centrosomal protein of 170 kDa (Cep170) (KARP-1-binding protein) (KARP1-binding protein)	CEP170 FAM68A KAB KIAA0470	0	NaN	✓			13	14.2	22.9391	21.5952	23.3121	22.7011	22.4436	23.9632	22.9835	22.4049	23.1631	23.2851	NaN	NaN	22.5586	NaN	22.3981	NaN	NaN	NaN	NaN	NaN
Q6GYQ0	RGPA1_HUMAN	Ral GTPase-activating protein subunit alpha-1 (GAP-related-interacting partner to E12) (GRIPE) (GTPase-activating Rap/Ran-GAP domain-like 1) (Tuberin-like protein 1) (p240)	RALGAPA1 GARNL1 KIAA0884 TULIP1	0	NaN	✓			27	22	24.3126	22.8562	24.4271	24.7656	24.3545	24.2443	24.9828	24.4736	24.0068	24.7508	NaN	NaN	24.264	24.0796	24.2638	NaN	NaN	NaN	NaN	NaN
Q7Z304	MAMC2_HUMAN	MAM domain-containing protein 2 (MAM domain-containing proteoglycan) (Mamcan)	MAMDC2	0	NaN	✓			12	25.8	24.803	23.8345	23.9414	23.8734	NaN	23.3143	23.8873	23.8819	23.6689	24.8034	22.7869	NaN	23.4462	25.3082	23.786	NaN	NaN	NaN	NaN	NaN
Q8WZ82	OVCA2_HUMAN	Esterase OVCA2 (EC 3.1.2.-) (Ovarian cancer-associated gene 2 protein)	OVCA2	0	NaN	✓			8	55.1	24.1902	23.8164	25.4859	24.0946	23.9337	24.475	24.0297	23.0665	23.9495	22.9736	NaN	NaN	23.6838	22.3258	23.2584	NaN	NaN	NaN	NaN	NaN
Q969S9	RRF2M_HUMAN	Ribosome-releasing factor 2, mitochondrial (RRF2mt) (Elongation factor G 2, mitochondrial) (EF-G2mt) (mEF-G 2) (Elongation factor G2) (hEFG2)	GFM2 EFG2 MSTP027	0	NaN	✓			16	32.6	23.9488	23.5146	25.1187	25.8677	24.1427	24.7172	24.9529	23.7806	22.4061	23.0399	NaN	NaN	NaN	23.084	23.3879	NaN	NaN	NaN	NaN	NaN
Q96CW5	GCP3_HUMAN	Gamma-tubulin complex component 3 (GCP-3) (hGCP3) (Gamma-ring complex protein 104 kDa) (h104p) (hGrip104) (Spindle pole body protein Spc98 homolog) (hSpc98)	TUBGCP3 GCP3	0	NaN	✓			20	35.5	24.801	22.4082	23.5571	22.988	24.1253	24.6887	24.6681	24.5996	24.0088	24.9293	23.2086	NaN	24.0274	23.1521	23.5383	NaN	NaN	NaN	NaN	NaN
Q96H79	ZCCHL_HUMAN	Zinc finger CCCH-type antiviral protein 1-like	ZC3HAV1L C7orf39	0	NaN	✓			11	66.3	24.7684	NaN	25.463	23.9085	23.6367	24.6312	23.1133	24.0166	23.909	23.9247	23.5092	NaN	25.1941	24.4878	23.7289	NaN	NaN	NaN	NaN	NaN
Q96ME7	ZN512_HUMAN	Zinc finger protein 512	ZNF512 KIAA1805	0	NaN	✓			12	34.7	22.7127	24.1196	23.7402	24.1874	23.2375	NaN	23.0823	23.073	23.9603	23.1405	21.7074	NaN	23.9996	23.7919	23.2254	NaN	NaN	NaN	NaN	NaN
Q9H492	MLP3A_HUMAN	Microtubule-associated proteins 1A/1B light chain 3A (Autophagy-related protein LC3 A) (Autophagy-related ubiquitin-like modifier LC3 A) (MAP1 light chain 3-like protein 1) (MAP1A/MAP1B light chain 3 A) (MAP1A/MAP1B LC3 A) (Microtubule-associated protein 1 light chain 3 alpha)	MAP1LC3A	0	NaN	✓			3	23.1	NaN	22.742	NaN	24.7835	24.7	25.2283	NaN	24.3069	22.9334	25.7945	21.6522	24.652	24.7463	25.3415	24.5797	NaN	NaN	NaN	NaN	NaN
Q9NR30	DDX21_HUMAN	Nucleolar RNA helicase 2 (EC 3.6.4.13) (DEAD box protein 21) (Gu-alpha) (Nucleolar RNA helicase Gu) (Nucleolar RNA helicase II) (RH II/Gu)	DDX21	0	NaN	✓			15	27.3	23.8718	22.7534	24.6693	24.2467	NaN	24.5547	23.3329	23.3427	23.9791	23.3357	21.3844	NaN	23.0736	22.9967	NaN	NaN	NaN	NaN	NaN	NaN
Q9P260	RELCH_HUMAN	RAB11-binding protein RELCH (LisH domain and HEAT repeat-containing protein KIAA1468) (RAB11 binding and LisH domain, coiled-coil and HEAT repeat-containing) (RAB11-binding protein containing LisH, coiled-coil, and HEAT repeats)	RELCH KIAA1468	0	NaN	✓			12	18.8	24.0975	NaN	25.2778	22.5091	NaN	23.0331	23.5981	22.6944	22.5836	24.204	22.2577	NaN	23.0446	22.5263	22.9608	NaN	NaN	NaN	NaN	NaN
Q9UHD2	TBK1_HUMAN	Serine/threonine-protein kinase TBK1 (EC 2.7.11.1) (NF-kappa-B-activating kinase) (T2K) (TANK-binding kinase 1)	TBK1 NAK	0	NaN	✓			9	21.9	23.5464	NaN	24.8323	22.8849	NaN	24.3838	22.7373	23.5066	23.31	23.624	21.6147	NaN	23.4863	23.2328	22.0481	NaN	NaN	NaN	NaN	NaN
Q9Y303	NAGA_HUMAN	N-acetylglucosamine-6-phosphate deacetylase (GlcNAc 6-P deacetylase) (EC 3.5.1.25) (Amidohydrolase domain-containing protein 2)	AMDHD2 CGI-14	0	NaN	✓			11	52.6	23.8204	23.5705	26.6019	23.0726	NaN	23.7356	23.3006	24.3308	21.6098	23.0416	NaN	NaN	22.228	21.363	23.0525	NaN	NaN	NaN	NaN	NaN
Q969G5	CAVN3_HUMAN	Caveolae-associated protein 3 (Cavin-3) (Protein kinase C delta-binding protein) (Serum deprivation response factor-related gene product that binds to C-kinase) (hSRBC)	CAVIN3 PRKCDBP SRBC	3.78856	4.42901	✓			8	47.5	26.3788	27.7885	25.2572	25.7457	24.7657	25.9628	25.4424	23.3945	27.7301	22.5947	24.6954	24.6502	26.7542	27.4114	24.3703	NaN	21.4287	20.8158	21.0569	NaN
P27144	KAD4_HUMAN	Adenylate kinase 4, mitochondrial (AK 4) (EC 2.7.4.10) (EC 2.7.4.6) (Adenylate kinase 3-like) (GTP:AMP phosphotransferase AK4)	AK4 AK3 AK3L1	4.7341	4.41582	✓			17	77.1	27.3855	25.8285	27.6282	28.5976	26.291	28.6278	27.0663	27.2203	26.2775	28.4723	25.5339	26.5188	26.6717	27.7147	26.5397	NaN	NaN	22.3759	22.9757	NaN
P11137	MTAP2_HUMAN	Microtubule-associated protein 2 (MAP-2)	MAP2	5.86477	4.17937	✓			89	70.2	25.8455	25.5616	27.9353	28.5588	27.5153	28.9675	26.6078	27.4063	26.7801	29.6582	26.7933	27.9242	28.7474	28.9744	28.7518	23.1833	24.2927	24.4978	23.1202	22.6849
Q9BXN1	ASPN_HUMAN	Asporin (Periodontal ligament-associated protein 1) (PLAP-1)	ASPN PLAP1 SLRR1C UNQ215/PRO241	3.64666	4.0839	✓			22	61.6	28.7993	29.5617	29.2332	29.1713	28.9512	28.0493	26.8511	25.7526	28.8401	27.0355	23.619	27.3573	28.1852	28.7479	25.4925	NaN	23.5555	22.811	23.8423	24.2949
Q01813	PFKAP_HUMAN	ATP-dependent 6-phosphofructokinase, platelet type (ATP-PFK) (PFK-P) (EC 2.7.1.11) (6-phosphofructokinase type C) (Phosphofructo-1-kinase isozyme C) (PFK-C) (Phosphohexokinase)	PFKP PFKF	8.88045	4.04091	✓			43	71.2	30.009	28.1948	30.6014	29.0312	28.8407	29.8643	29.0559	29.6816	28.9528	30.6152	30.029	29.9409	30.8818	30.165	29.1571	26.113	25.3008	25.6856	25.5616	25.4746
Q9BPU6	DPYL5_HUMAN	Dihydropyrimidinase-related protein 5 (DRP-5) (CRMP3-associated molecule) (CRAM) (Collapsin response mediator protein 5) (CRMP-5) (UNC33-like phosphoprotein 6) (ULIP-6)	DPYSL5 CRMP5 ULIP6	3.34063	4.02424	✓			24	61.3	26.9685	27.1447	29.3794	28.9237	28.4207	29.5648	27.6859	29.3639	26.1453	27.8701	24.5576	26.7699	27.5091	29.18	29.428	23.47	22.7454	NaN	NaN	25.4942
Q5TH69	BIG3_HUMAN	Brefeldin A-inhibited guanine nucleotide-exchange protein 3 (ARFGEF family member 3)	ARFGEF3 BIG3 C6orf92 KIAA1244	3.6637	3.77598	✓			58	44.5	27.0288	21.3415	23.4656	26.2033	25.1572	25.7711	26.4178	26.4985	25.6018	28.2711	26.0092	26.798	27.0586	28.0963	26.9468	23.0167	22.9361	22.5399	21.5165	21.3329
P50238	CRIP1_HUMAN	Cysteine-rich protein 1 (CRP-1) (Cysteine-rich heart protein) (CRHP) (hCRHP) (Cysteine-rich intestinal protein) (CRIP)	CRIP1 CRIP CRP1	1.73797	3.69852	✓			6	67.5	26.5154	28.939	24.9244	29.0387	26.3795	26.6874	27.3179	25.0901	27.8059	25.5548	24.8855	22.395	27.6653	29.8018	26.8431	23.0239	22.8916	NaN	NaN	NaN
P23219	PGH1_HUMAN	Prostaglandin G/H synthase 1 (EC 1.14.99.1) (Cyclooxygenase-1) (COX-1) (Prostaglandin H2 synthase 1) (PGH synthase 1) (PGHS-1) (PHS 1) (Prostaglandin-endoperoxide synthase 1)	PTGS1 COX1	1.84348	3.58579	✓			16	43.1	27.9846	NaN	24.4511	NaN	25.5052	22.6388	25.504	NaN	25.6467	25.2854	23.597	25.7518	23.7014	28.4722	24.8341	NaN	NaN	NaN	20.9288	22.4617
Q01433	AMPD2_HUMAN	AMP deaminase 2 (EC 3.5.4.6) (AMP deaminase isoform L)	AMPD2	5.05874	3.37756	✓			40	55.9	27.6068	25.3063	28.1103	28.289	27.0048	27.4771	27.0179	29.0402	27.0565	28.7534	27.4326	27.2846	29.226	28.5049	28.4381	22.202	25.2959	24.7149	24.6755	25.0735
P20711	DDC_HUMAN	Aromatic-L-amino-acid decarboxylase (AADC) (EC 4.1.1.28) (DOPA decarboxylase) (DDC)	DDC AADC	4.58674	3.37181	✓			28	64.8	29.7487	28.3032	28.1551	26.7047	29.9311	29.7498	28.8248	30.129	29.8159	31.6345	29.9532	29.2151	31.4674	30.3903	31.1387	25.7723	26.6715	26.4713	26.328	26.2851
Q6PCE3	PGM2L_HUMAN	Glucose 1,6-bisphosphate synthase (EC 2.7.1.106) (PMMLP) (Phosphoglucomutase-2-like 1)	PGM2L1 BM32A	1.75129	3.22499	✓			23	46.9	26.8657	21.5062	28.2997	22.3862	24.4526	24.6626	26.0529	22.1705	23.5608	26.6815	24.6205	22.8965	25.3743	21.7959	22.9621	NaN	NaN	21.4696	20.811	20.902
P24821	TENA_HUMAN	Tenascin (TN) (Cytotactin) (GMEM) (GP 150-225) (Glioma-associated-extracellular matrix antigen) (Hexabrachion) (JI) (Myotendinous antigen) (Neuronectin) (Tenascin-C) (TN-C)	TNC HXB	6.55072	3.11603	✓			99	58.1	30.6111	30.2059	28.9696	30.5795	29.7079	30.4035	30.3405	27.9996	29.0316	29.7368	29.2039	30.8818	29.8692	31.3364	29.6249	26.7131	26.6438	26.7733	26.9082	26.8822
P01344	IGF2_HUMAN	Insulin-like growth factor II (IGF-II) (Somatomedin-A) (T3M-11-derived growth factor) [Cleaved into: Insulin-like growth factor II; Insulin-like growth factor II Ala-25 Del; Preptin]	IGF2 PP1446	4.25689	3.0873	✓			9	59.4	27.0793	25.3655	26.72	27.7839	27.2997	NaN	26.8082	28.2844	27.7885	28.8425	27.4818	25.9079	28.7074	28.1141	29.1188	NaN	24.2979	23.9035	25.0227	24.5131
Q8IUX7	AEBP1_HUMAN	Adipocyte enhancer-binding protein 1 (AE-binding protein 1) (Aortic carboxypeptidase-like protein)	AEBP1 ACLP	2.26535	3.06125	✓			24	26.3	28.6588	26.9406	24.3596	26.5067	24.4232	26.0589	25.9341	22.5214	26.5741	24.1521	21.6388	24.8425	24.8546	26.0866	NaN	NaN	21.9024	21.1552	22.7447	22.9676
P78559	MAP1A_HUMAN	Microtubule-associated protein 1A (MAP-1A) (Proliferation-related protein p80) [Cleaved into: MAP1A heavy chain; MAP1 light chain LC2]	MAP1A MAP1L	5.76958	3.02841	✓			90	53.6	28.9528	25.8058	27.7671	27.7928	27.412	28.1714	27.4534	26.9807	27.4929	28.0058	25.7198	25.8809	27.3938	26.5098	27.4283	24.6755	24.6364	24.2329	23.9608	23.6082
O15240	VGF_HUMAN	Neurosecretory protein VGF [Cleaved into: Neuroendocrine regulatory peptide-1 (NERP-1); Neuroendocrine regulatory peptide-2 (NERP-2); VGF-derived peptide TLQP-21; VGF-derived peptide TLQP-62; Antimicrobial peptide VGF[554-577]]	VGF	3.41372	2.97512	✓			27	65.9	28.0024	24.9402	NaN	24.4723	27.2153	25.7877	24.9317	24.2025	26.949	25.8852	24.2888	24.7516	26.4742	26.2014	27.795	24.557	22.5488	22.7521	21.0527	23.4629
O60641	AP180_HUMAN	Clathrin coat assembly protein AP180 (91 kDa synaptosomal-associated protein) (Clathrin coat-associated protein AP180) (Phosphoprotein F1-20)	SNAP91 KIAA0656	3.47267	2.95611	✓			14	23.3	24.3516	23.5105	26.6534	24.8392	25.5844	25.8732	26.4988	25.0663	23.9618	26.5922	22.9437	27.3566	24.9503	24.2096	24.7309	NaN	22.7347	22.59	21.7862	21.6308
Q9ULD0	OGDHL_HUMAN	2-oxoglutarate dehydrogenase-like, mitochondrial (EC 1.2.4.2) (2-oxoglutarate dehydrogenase complex component E1-like) (OGDC-E1-like) (Alpha-ketoglutarate dehydrogenase-like)	OGDHL KIAA1290	2.30855	2.95342	✓			49	58.9	27.1418	26.624	29.6055	29.6215	27.5167	28.0456	26.3661	26.2577	25.4394	26.5946	22.9337	NaN	23.6082	25.7712	24.6782	24.1492	24.515	23.4418	22.9768	22.3658
P55327	TPD52_HUMAN	Tumor protein D52 (Protein N8)	TPD52	4.90701	2.94855	✓			12	60.3	27.5934	25.3461	29.5377	28.0447	26.7502	27.1837	26.9681	27.4223	27.4743	27.3367	25.9511	26.0352	26.3734	27.1676	27.1684	24.5029	24.5992	22.6419	24.7496	24.2147
P34897	GLYM_HUMAN	Serine hydroxymethyltransferase, mitochondrial (SHMT) (EC 2.1.2.1) (Glycine hydroxymethyltransferase) (Serine methylase)	SHMT2	2.0193	2.85375	✓			30	72	29.5693	28.8656	31.0546	31.3043	29.8235	31.1151	29.9566	29.8037	29.3936	27.4937	25.0388	24.161	27.3977	27.9881	27.4119	24.5805	26.0663	25.5411	26.4943	26.5082
Q14576	ELAV3_HUMAN	ELAV-like protein 3 (Hu-antigen C) (HuC) (Paraneoplastic cerebellar degeneration-associated antigen) (Paraneoplastic limbic encephalitis antigen 21)	ELAVL3 HUC PLE21	2.31945	2.77399	✓			14	48.5	25.6424	23.4295	25.7808	25.9897	25.7582	27.704	26.2868	24.4704	24.2547	25.1326	24.3281	NaN	25.1114	23.6987	25.604	NaN	NaN	22.7458	NaN	22.1621
Q9BXF6	RFIP5_HUMAN	Rab11 family-interacting protein 5 (Rab11-FIP5) (Gamma-SNAP-associated factor 1) (Gaf-1) (Phosphoprotein pp75) (Rab11-interacting protein Rip11)	RAB11FIP5 GAF1 KIAA0857 RIP11	2.51281	2.77372	✓			20	53	25.2453	23.8185	26.8846	26.3545	25.4116	24.9589	24.1084	25.511	25.5435	26.5996	22.7644	24.6498	24.6548	24.8598	25.6114	NaN	NaN	NaN	22.587	22.1291
P53814	SMTN_HUMAN	Smoothelin	SMTN SMSMO	1.8611	2.76773	✓			20	36.1	27.7887	24.9811	NaN	NaN	24.6874	NaN	23.7262	NaN	27.0803	NaN	NaN	NaN	23.6339	22.6295	24.1013	NaN	21.8295	21.3429	22.7293	22.3416
P54687	BCAT1_HUMAN	Branched-chain-amino-acid aminotransferase, cytosolic (BCAT(c)) (EC 2.6.1.42) (Protein ECA39)	BCAT1 BCT1 ECA39	1.41162	2.64025	✓			11	34.5	23.6538	22.4568	26.2609	NaN	23.8928	26.5399	24.5474	NaN	24.5379	27.5156	26.6255	27.2369	26.4525	25.4202	26.8191	NaN	NaN	NaN	22.8831	22.907
Q96C36	P5CR2_HUMAN	Pyrroline-5-carboxylate reductase 2 (P5C reductase 2) (P5CR 2) (EC 1.5.1.2)	PYCR2	1.62248	2.5988	✓			14	50.3	27.3606	24.3293	27.1453	25.1207	23.1575	27.1477	27.5079	26.6886	26.3226	24.491	NaN	NaN	22.9898	23.9726	24.2325	NaN	21.6995	NaN	22.7407	24.0248
Q9P0M6	H2AW_HUMAN	Core histone macro-H2A.2 (Histone macroH2A2) (mH2A2)	MACROH2A2 H2AFY2	2.18384	2.58651	✓			19	57	26.5703	25.6985	26.5415	26.6869	26.1423	27.755	27.5458	26.1055	26.6068	25.55	21.4365	22.9491	25.7107	25.3727	26.0233	NaN	23.1008	23.6635	23.0811	22.9271
P04424	ARLY_HUMAN	Argininosuccinate lyase (ASAL) (EC 4.3.2.1) (Arginosuccinase)	ASL	2.81632	2.54189	✓			22	55.6	27.0686	24.1665	26.6987	26.0019	24.3729	24.3753	25.4255	27.1488	25.9349	27.2959	24.5113	26.2038	24.8453	24.6947	26.7383	24.4181	NaN	21.0768	23.7364	23.3964
P08294	SODE_HUMAN	Extracellular superoxide dismutase [Cu-Zn] (EC-SOD) (EC 1.15.1.1)	SOD3	1.70223	2.49604	✓			8	54.2	27.0744	28.1087	21.9518	24.7326	26.3305	25.7681	25.1576	23.511	28.3965	22.8212	23.8034	24.0081	25.5575	24.9317	23.5902	NaN	22.5948	21.4731	23.0075	23.1387
Q9H936	GHC1_HUMAN	Mitochondrial glutamate carrier 1 (GC-1) (Glutamate/H(+) symporter 1) (Solute carrier family 25 member 22)	SLC25A22 GC1	1.68084	2.41785	✓			17	68.4	25.8871	24.19	27.5031	28.0165	26.5751	27.8624	26.0669	26.6618	24.4688	24.0577	23.7251	NaN	21.684	25.3299	25.2931	NaN	23.2457	23.9937	21.7461	23.435
Q8WWM9	CYGB_HUMAN	Cytoglobin (Histoglobin) (HGb) (Stellate cell activation-associated protein)	CYGB STAP	2.00742	2.40677	✓			16	82.1	26.2706	23.8912	28.1568	23.4527	26.5349	29.0813	26.2734	27.2574	25.9691	28.3103	26.9337	26.759	27.8234	26.6999	28.1062	27.5072	22.66	23.7921	24.1949	23.652
Q6PUV4	CPLX2_HUMAN	Complexin-2 (Complexin II) (CPX II) (Synaphin-1)	CPLX2	3.01114	2.39635	✓			8	49.3	27.2683	24.1561	27.5501	25.7767	26.7607	28.1279	26.9996	25.5949	27.8306	28.7073	27.2862	28.869	27.3051	26.2632	26.048	24.7959	25.659	25.0548	23.7855	23.5709
P09936	UCHL1_HUMAN	Ubiquitin carboxyl-terminal hydrolase isozyme L1 (UCH-L1) (EC 3.4.19.12) (Neuron cytoplasmic protein 9.5) (PGP 9.5) (PGP9.5) (Ubiquitin thioesterase L1)	UCHL1	5.42763	2.37631	✓			19	90.1	31.3792	30.2262	32.3319	32.8189	31.1276	31.723	31.2235	31.7918	31.4621	31.4719	30.0922	30.1358	31.1408	31.7902	31.4066	29.7405	28.6751	28.8073	28.8878	28.715
O00154	BACH_HUMAN	Cytosolic acyl coenzyme A thioester hydrolase (EC 3.1.2.2) (Acyl-CoA thioesterase 7) (Brain acyl-CoA hydrolase) (BACH) (hBACH) (CTE-IIa) (CTE-II) (Long chain acyl-CoA thioester hydrolase)	ACOT7 BACH	2.49255	2.35332	✓			15	45	26.2563	23.6847	29.6248	28.8114	27.2437	28.8765	27.9291	27.5189	26.6529	27.6204	25.4759	26.4181	25.7955	27.4915	27.8946	25.1109	24.3409	24.5063	25.3188	24.7213
Q15847	ADIRF_HUMAN	Adipogenesis regulatory factor (Adipogenesis factor rich in obesity) (Adipose most abundant gene transcript 2 protein) (Adipose-specific protein 2) (apM-2)	ADIRF AFRO APM2 C10orf116	1.6898	2.32455	✓			5	71.1	24.3845	26.5237	24.6371	25.3743	24.3898	26.8651	27.0107	24.5491	26.7633	NaN	23.2646	NaN	26.1579	26.4064	24.9523	NaN	NaN	NaN	23.1924	23.1245
O60282	KIF5C_HUMAN	Kinesin heavy chain isoform 5C (EC 3.6.4.-) (Kinesin heavy chain neuron-specific 2) (Kinesin-1)	KIF5C KIAA0531 NKHC2	2.649	2.30454	✓			47	60.8	25.3116	23.3347	27.3769	25.7515	24.1918	26.1721	24.9289	25.6697	25.1978	27.6281	24.6351	27.0634	25.8429	26.1582	26.3718	25.6666	22.2035	24.1749	22.1897	22.7874
Q07866	KLC1_HUMAN	Kinesin light chain 1 (KLC 1)	KLC1 KLC KNS2	4.66965	2.30138	✓			31	57.1	27.1398	25.0326	27.213	26.6411	26.039	27.7733	26.1161	26.6402	26.3379	27.7149	25.3734	27.1237	26.4976	26.1975	26.5651	25.3448	23.2097	23.7109	24.6521	24.3775
P08123	CO1A2_HUMAN	Collagen alpha-2(I) chain (Alpha-2 type I collagen)	COL1A2	1.34671	2.28277	✓			18	18	26.5702	25.95	22.0836	24.5255	27.6313	26.5424	26.2971	28.8841	28.9318	26.3589	25.8345	21.8941	26.8117	26.6684	27.8968	NaN	23.9246	24.3935	24.122	23.197
Q16778	H2B2E_HUMAN	Histone H2B type 2-E (H2B-clustered histone 21) (Histone H2B-GL105) (Histone H2B.q) (H2B/q)	H2BC21 H2BFQ HIST2H2BE	1.87218	2.27894	✓			8	53.2	29.163	28.4858	28.0379	29.8303	28.5496	NaN	NaN	29.2624	28.2366	27.2901	27.5679	25.1487	27.1945	28.0103	28.5241	21.7136	26.2039	26.3863	27.5294	27.2726
Q96HE7	ERO1A_HUMAN	ERO1-like protein alpha (ERO1-L) (ERO1-L-alpha) (EC 1.8.4.-) (Endoplasmic oxidoreductin-1-like protein) (Endoplasmic reticulum oxidoreductase alpha) (Oxidoreductin-1-L-alpha)	ERO1A ERO1L UNQ434/PRO865	4.32565	2.27723	✓			31	69.9	29.7945	26.1749	28.6213	27.543	27.2036	27.8877	28.2314	28.5577	28.0776	29.7909	28.6814	27.9463	28.4764	28.2055	28.4109	26.5895	25.3736	25.5639	26.2388	26.0491
Q92688	AN32B_HUMAN	Acidic leucine-rich nuclear phosphoprotein 32 family member B (Acidic protein rich in leucines) (Putative HLA-DR-associated protein I-2) (PHAPI2) (Silver-stainable protein SSP29)	ANP32B APRIL PHAPI2	2.48835	2.22416	✓			11	37.1	26.3929	22.3083	25.5434	24.5918	25.8929	27.0829	26.0094	26.3785	25.7899	25.5982	24.159	25.1755	27.0425	25.6539	25.5753	NaN	22.7891	22.2292	24.132	24.1382
Q5TEC6	H37_HUMAN	Histone H3-7	H3-7 H3-2 HIST2H3PS2	4.6216	2.21363	✓			6	41.2	27.9982	29.732	27.5665	29.5106	28.6981	29.6307	NaN	29.1674	28.673	28.1309	28.847	NaN	NaN	28.8543	28.271	NaN	26.3761	27.0042	26.4367	26.355
O15061	SYNEM_HUMAN	Synemin (Desmuslin)	SYNM DMN KIAA0353 SYN	2.08718	2.21005	✓			73	58.8	30.1193	26.253	26.689	25.8189	28.8297	29.5522	27.4922	25.3752	29.1706	29.2476	28.7326	28.1591	28.4126	25.9753	25.4154	25.6314	25.6191	25.5209	25.4369	25.1556
Q14194	DPYL1_HUMAN	Dihydropyrimidinase-related protein 1 (DRP-1) (Collapsin response mediator protein 1) (CRMP-1) (Inactive dihydropyrimidinase) (Unc-33-like phosphoprotein 3) (ULIP-3)	CRMP1 DPYSL1 ULIP3	4.88993	2.19469	✓			37	82.2	28.0953	26.7596	29.4659	28.6526	28.4729	29.0442	28.3569	28.6373	28.0993	29.9771	28.2062	28.1068	29.1336	28.6575	29.0137	26.6282	27.1544	26.6578	25.7951	25.684
Q9Y4I1	MYO5A_HUMAN	Unconventional myosin-Va (Dilute myosin heavy chain, non-muscle) (Myosin heavy chain 12) (Myosin-12) (Myoxin)	MYO5A MYH12	3.80398	2.1733	✓			43	30.2	26.3535	25.3689	27.6823	26.7459	26.5969	25.7142	26.0197	24.8065	24.8469	26.7938	24.7108	26.2452	25.6877	25.2126	26.1535	NaN	23.6844	23.0944	23.9757	24.2692
P09429	HMGB1_HUMAN	High mobility group protein B1 (High mobility group protein 1) (HMG-1)	HMGB1 HMG1	2.81485	2.16997	✓			20	54	29.5825	28.318	27.8591	29.6947	28.5311	29.4996	28.8846	29.1676	29.2681	28.2622	28.0317	26.8164	29.4331	29.616	28.7095	23.4899	26.9993	26.6508	28.0557	27.8458
P01033	TIMP1_HUMAN	Metalloproteinase inhibitor 1 (Erythroid-potentiating activity) (EPA) (Fibroblast collagenase inhibitor) (Collagenase inhibitor) (Tissue inhibitor of metalloproteinases 1) (TIMP-1)	TIMP1 CLGI TIMP	1.92182	2.04087	✓			8	57.5	26.8665	24.8273	25.8304	27.363	26.4324	24.6074	26.603	26.3589	26.9015	25.9658	24.7368	NaN	27.1918	27.354	27.0657	NaN	NaN	NaN	24.3677	24.1369
Q14195	DPYL3_HUMAN	Dihydropyrimidinase-related protein 3 (DRP-3) (Collapsin response mediator protein 4) (CRMP-4) (Unc-33-like phosphoprotein 1) (ULIP-1)	DPYSL3 CRMP4 DRP3 ULIP ULIP1	5.41633	2.02617	✓			34	83	30.5834	27.9945	28.8146	28.0987	28.8079	29.0795	28.9143	28.7961	29.2961	30.1631	28.938	29.2076	29.0565	29.3079	29.3727	27.21	27.272	27.4195	26.8181	26.6265
Q16270	IBP7_HUMAN	Insulin-like growth factor-binding protein 7 (IBP-7) (IGF-binding protein 7) (IGFBP-7) (IGFBP-rP1) (MAC25 protein) (PGI2-stimulating factor) (Prostacyclin-stimulating factor) (Tumor-derived adhesion factor) (TAF)	IGFBP7 MAC25 PSF	2.24343	2.0087	✓			11	47.2	25.6502	24.2974	23.8	25.2272	25.0815	26.4224	25.0705	25.3306	26.1239	26.4377	25.5168	24.5099	26.713	26.2009	24.8954	NaN	NaN	NaN	23.1426	23.677
Q13509	TBB3_HUMAN	Tubulin beta-3 chain (Tubulin beta-4 chain) (Tubulin beta-III)	TUBB3 TUBB4	4.40744	1.98996	✓			29	77.1	31.2312	29.3698	31.7219	31.3826	30.2862	30.886	31.0898	30.3694	30.4547	32.1867	30.0823	30.542	30.4829	31.3029	30.9799	29.7833	29.1323	29.0867	28.183	27.9878
P52943	CRIP2_HUMAN	Cysteine-rich protein 2 (CRP-2) (Protein ESP1)	CRIP2 CRP2	2.69314	1.97764	✓			13	74.5	29.1396	28.2465	28.3793	29.6557	28.645	29.1585	28.1854	27.9243	29.1995	27.4197	26.2648	25.9975	29.2499	29.8042	28.6658	27.1454	26.4581	27.2595	25.4799	25.7476
Q5JWF2	GNAS1_HUMAN	Guanine nucleotide-binding protein G(s) subunit alpha isoforms XLas (Adenylate cyclase-stimulating G alpha protein) (Extra large alphas protein) (XLalphas)	GNAS GNAS1	3.24425	1.95397	✓			35	48.1	30.3618	27.3449	28.4346	28.3296	27.9914	28.6782	28.8986	30.8713	28.7448	30.6232	28.6329	28.7761	29.1108	29.2514	29.7998	27.8518	26.5613	26.5454	27.1859	27.3688
O15438	MRP3_HUMAN	ATP-binding cassette sub-family C member 3 (EC 7.6.2.-) (EC 7.6.2.2) (EC 7.6.2.3) (Canalicular multispecific organic anion transporter 2) (Multi-specific organic anion transporter D) (MOAT-D) (Multidrug resistance-associated protein 3)	ABCC3 CMOAT2 MLP2 MRP3	0	NaN		✓	✓	17	17.6	NaN	NaN	NaN	NaN	NaN	NaN	NaN	NaN	NaN	NaN	NaN	NaN	NaN	NaN	NaN	26.4632	25.5894	25.5043	26.1785	25.9934
P17302	CXA1_HUMAN	Gap junction alpha-1 protein (Connexin-43) (Cx43) (Gap junction 43 kDa heart protein)	GJA1 GJAL	0	NaN		✓	✓	7	30.1	NaN	NaN	NaN	NaN	NaN	NaN	NaN	NaN	NaN	NaN	NaN	NaN	NaN	NaN	NaN	NaN	24.0786	24.1035	25.7892	26.0498
P29972	AQP1_HUMAN	Aquaporin-1 (AQP-1) (Aquaporin-CHIP) (Urine water channel) (Water channel protein for red blood cells and kidney proximal tubule)	AQP1 CHIP28	0	3.00586		✓	✓	3	25.3	24.6856	NaN	NaN	22.2886	23.9355	24.6165	25.3539	25.4449	25.1833	26.9936	27.1192	27.0664	26.4788	26.3127	24.3746	NaN	NaN	NaN	22.3675	NaN
P49961	ENTP1_HUMAN	Ectonucleoside triphosphate diphosphohydrolase 1 (NTPDase 1) (EC 3.6.1.5) (Ecto-ATP diphosphohydrolase 1) (Ecto-ATPDase 1) (Ecto-ATPase 1) (Ecto-apyrase) (Lymphoid cell activation antigen) (CD antigen CD39)	ENTPD1 CD39	0	2.97416		✓	✓	11	25.9	25.7128	24.4199	23.7801	24.4986	NaN	26.0689	25.2863	23.9551	26.888	23.8936	25.7113	24.779	25.7669	26.5927	24.4544	NaN	NaN	NaN	22.155	NaN
Q6PI78	TMM65_HUMAN	Transmembrane protein 65	TMEM65	0	1.93391		✓	✓	6	36.7	23.5314	22.4442	24.4472	24.5704	NaN	24.0238	23.8891	24.6328	23.5319	23.092	22.1943	NaN	23.0871	22.7582	NaN	NaN	NaN	NaN	21.583	NaN
Q658P3	STEA3_HUMAN	Metalloreductase STEAP3 (EC 1.16.1.-) (Dudulin-2) (Six-transmembrane epithelial antigen of prostate 3) (Tumor suppressor-activated pathway protein 6) (hTSAP6) (pHyde) (hpHyde)	STEAP3 TSAP6	0.695269	1.74374		✓	✓	12	33.8	25.9167	21.6394	25.6923	22.6472	NaN	23.3644	22.8683	26.8021	23.9586	26.5372	21.7074	22.1409	22.4062	23.3008	23.9097	NaN	NaN	22.5521	21.5163	NaN
P21579	SYT1_HUMAN	Synaptotagmin-1 (Synaptotagmin I) (SytI) (p65)	SYT1 SVP65 SYT	5.06628	1.68192		✓	✓	24	61.1	27.7166	27.1994	28.5635	28.0906	27.9297	27.7239	27.3238	28.5673	27.9187	28.6883	26.8912	26.8516	28.231	27.4707	28.0768	26.2332	26.462	26.2585	25.752	25.9656
P20020	AT2B1_HUMAN	Plasma membrane calcium-transporting ATPase 1 (EC 7.2.2.10) (Plasma membrane calcium ATPase isoform 1) (PMCA1) (Plasma membrane calcium pump isoform 1)	ATP2B1 PMCA1	2.42102	1.62469		✓	✓	32	40.3	25.8456	24.9072	26.1651	25.797	24.9005	25.3145	25.5777	24.7673	24.9676	25.3196	24.2432	26.0256	24.1934	24.8247	24.2169	NaN	NaN	23.4124	NaN	23.6137
Q8N9I0	SYT2_HUMAN	Synaptotagmin-2 (Synaptotagmin II) (SytII)	SYT2	0.639919	1.57851		✓	✓	21	60.1	26.122	24.288	23.4916	NaN	24.9956	25.4371	24.1661	21.9209	27.4167	27.4968	24.1564	NaN	27.5088	23.9502	25.4734	24.0769	22.9851	NaN	NaN	NaN
P17813	EGLN_HUMAN	Endoglin (CD antigen CD105)	ENG END	1.58477	1.55472		✓	✓	14	33.7	25.1713	22.6042	26.3281	23.7475	23.5918	26.466	24.8765	24.3588	24.7606	24.2581	23.3829	25.9909	25.8915	26.404	24.5717	NaN	24.1971	22.5057	23.1637	23.2223
P16284	PECA1_HUMAN	Platelet endothelial cell adhesion molecule (PECAM-1) (EndoCAM) (GPIIA') (PECA1) (CD antigen CD31)	PECAM1	3.17621	1.4883		✓	✓	25	47.3	25.906	26.0096	27.3943	25.2812	25.2145	27.1382	26.8526	26.2631	26.3686	24.7094	25.0218	25.8837	25.8784	26.6762	25.3645	24.5537	24.567	24.5417	24.3073	24.5761
P27449	VATL_HUMAN	V-type proton ATPase 16 kDa proteolipid subunit c (V-ATPase 16 kDa proteolipid subunit c) (Vacuolar proton pump 16 kDa proteolipid subunit c)	ATP6V0C ATP6C ATP6L ATPL	2.03	1.40325		✓	✓	3	51.6	26.2507	25.6192	27.2227	26.8151	25.3648	26.9353	26.2787	26.9139	26.6582	27.0785	27.4063	26.522	27.3405	26.4761	27.6972	25.2048	NaN	NaN	25.3993	NaN
P13591	NCAM1_HUMAN	Neural cell adhesion molecule 1 (N-CAM-1) (NCAM-1) (CD antigen CD56)	NCAM1 NCAM	2.0202	1.25817		✓	✓	30	45.7	30.1572	29.4298	28.3126	29.3062	29.5732	29.929	29.5261	30.8593	30.207	30.1701	28.1763	29.0253	29.9544	27.9898	29.9824	27.1138	29.245	29.0362	28.0356	27.8115
P18084	ITB5_HUMAN	Integrin beta-5	ITGB5	0	1.21763		✓	✓	15	31	26.0726	22.3509	24.2792	23.4342	23.5285	NaN	22.8218	22.7442	23.8098	25.7931	22.8332	NaN	23.6348	24.084	23.9384	NaN	NaN	NaN	22.5766	NaN
P16070	CD44_HUMAN	CD44 antigen (CDw44) (Epican) (Extracellular matrix receptor III) (ECMR-III) (GP90 lymphocyte homing/adhesion receptor) (HUTCH-I) (Heparan sulfate proteoglycan) (Hermes antigen) (Hyaluronate receptor) (Phagocytic glycoprotein 1) (PGP-1) (Phagocytic glycoprotein I) (PGP-I) (CD antigen CD44)	CD44 LHR MDU2 MDU3 MIC4	2.90472	1.1899		✓	✓	9	14.2	27.0269	25.759	26.2839	24.754	26.1794	27.2778	26.1423	26.4668	26.3109	25.7378	24.9712	25.6814	26.5489	26.3341	26.04	24.9146	24.7138	24.635	24.9498	25.3421
O00592	PODXL_HUMAN	Podocalyxin (GCTM-2 antigen) (Gp200) (Podocalyxin-like protein 1) (PC) (PCLP-1)	PODXL PCLP PCLP1	1.26723	1.17761		✓	✓	8	22.4	22.8438	23.1839	NaN	23.1751	23.8226	26.4791	23.0603	24.5938	24.762	NaN	NaN	NaN	24.7102	23.2503	23.8033	NaN	22.7773	22.6916	22.8757	22.8303
P05026	AT1B1_HUMAN	Sodium/potassium-transporting ATPase subunit beta-1 (Sodium/potassium-dependent ATPase subunit beta-1)	ATP1B1 ATP1B	2.59939	1.11956		✓	✓	15	44.2	29.0843	27.4164	28.1695	28.3537	28.3163	28.5774	28.4024	28.1702	28.9594	29.4561	28.8597	29.2179	29.6036	28.9983	28.6652	28.8964	27.2919	27.4487	27.0444	27.1375
Q9UIQ6	LCAP_HUMAN	Leucyl-cystinyl aminopeptidase (Cystinyl aminopeptidase) (EC 3.4.11.3) (Insulin-regulated membrane aminopeptidase) (Insulin-responsive aminopeptidase) (IRAP) (Oxytocinase) (OTase) (Placental leucine aminopeptidase) (P-LAP) [Cleaved into: Leucyl-cystinyl aminopeptidase, pregnancy serum form]	LNPEP OTASE	1.89076	1.09099		✓	✓	27	34.7	25.5285	24.1027	26.0347	25.3182	25.2947	25.0923	24.7618	23.7253	23.6203	24.5153	24.1901	25.1822	25.0285	24.3377	23.7569	NaN	24.1923	22.945	23.6415	23.6543
P23229	ITA6_HUMAN	Integrin alpha-6 (CD49 antigen-like family member F) (VLA-6) (CD antigen CD49f) [Cleaved into: Integrin alpha-6 heavy chain; Integrin alpha-6 light chain; Processed integrin alpha-6 (Alpha6p)]	ITGA6	1.20966	1.07866		✓	✓	25	32.4	23.7734	23.9781	26.4767	24.0511	23.6798	25.6875	25.2638	24.7956	25.0321	22.3419	22.7788	NaN	25.1575	25.5469	24.0942	23.9894	23.0765	23.874	22.9992	23.0453
Q13683	ITA7_HUMAN	Integrin alpha-7 [Cleaved into: Integrin alpha-7 heavy chain; Integrin alpha-7 light chain; Integrin alpha-7 70 kDa form]	ITGA7 UNQ406/PRO768	1.81916	1.05523		✓	✓	25	30.3	25.0723	26.5775	24.1348	24.7718	24.8385	25.0298	25.2037	23.8852	25.4219	24.2457	24.3067	24.298	25.3749	26.1662	23.4209	23.3951	24.0809	24.1868	23.7522	23.5581
Q92932	PTPR2_HUMAN	Receptor-type tyrosine-protein phosphatase N2 (R-PTP-N2) (EC 3.1.3.-) (EC 3.1.3.48) (Islet cell autoantigen-related protein) (IAR) (ICAAR) (Phogrin) [Cleaved into: IA-2beta60]	PTPRN2 KIAA0387	0.757017	1.05142		✓	✓	24	42.3	24.0989	21.402	26.7811	24.0605	24.7143	24.6389	22.7667	24.9463	22.6421	25.1669	22.2878	NaN	23.8386	23.9328	25.7334	NaN	23.1912	23.3691	22.5407	22.9818
Q13586	STIM1_HUMAN	Stromal interaction molecule 1	STIM1 GOK	1.13768	1.02054		✓	✓	18	35.5	24.9259	22.7688	25.7788	24.6723	24.2777	25.5448	24.2039	25.7424	23.8414	24.4122	22.9027	NaN	23.318	23.2488	24.4364	22.8767	22.2623	22.3129	24.4303	24.4701
Q96AP7	ESAM_HUMAN	Endothelial cell-selective adhesion molecule	ESAM UNQ220/PRO246	1.00892	1.01463		✓	✓	5	23.1	24.0149	23.7166	NaN	23.8396	NaN	24.8642	23.4248	24.1432	23.7826	22.4009	22.2307	NaN	24.1935	24.2122	23.0315	NaN	NaN	22.7976	NaN	22.4822
Q96S97	MYADM_HUMAN	Myeloid-associated differentiation marker (Protein SB135)	MYADM UNQ553/PRO1110	1.7182	0.944339		✓	✓	4	22	26.8019	25.0398	24.7897	24.6887	25.2744	26.111	25.7586	24.8174	26.3909	25.0977	26.4716	25.5953	25.5386	24.7669	24.1992	25.2534	24.1936	23.9164	24.5908	24.4379
Q9BY67	CADM1_HUMAN	Cell adhesion molecule 1 (Immunoglobulin superfamily member 4) (IgSF4) (Nectin-like protein 2) (NECL-2) (Spermatogenic immunoglobulin superfamily) (SgIgSF) (Synaptic cell adhesion molecule) (SynCAM) (Tumor suppressor in lung cancer 1) (TSLC-1)	CADM1 IGSF4 IGSF4A NECL2 SYNCAM TSLC1	1.14509	0.941192		✓	✓	14	42.5	27.1658	25.663	27.9833	26.5615	26.0093	26.7162	27.4692	28.0152	27.1469	26.8361	24.8489	NaN	27.3904	24.7202	26.7967	25.8795	26.4483	25.921	25.3778	24.997
O95197	RTN3_HUMAN	Reticulon-3 (Homolog of ASY protein) (HAP) (Neuroendocrine-specific protein-like 2) (NSP-like protein 2) (Neuroendocrine-specific protein-like II) (NSP-like protein II) (NSPLII)	RTN3 ASYIP NSPL2	0.891144	0.898288		✓	✓	3	7.5	25.9007	25.8906	25.1828	27.2847	25.933	26.3492	25.9072	26.7347	26.3807	26.469	26.247	23.1209	26.4789	25.7613	26.5747	NaN	23.5502	24.6883	26.1323	26.0934
P01889	HLAB_HUMAN	HLA class I histocompatibility antigen, B alpha chain (Human leukocyte antigen B) (HLA-B)	HLA-B HLAB	0.549261	0.897199		✓	✓	12	42.3	25.4942	NaN	NaN	25.9318	NaN	NaN	25.1614	24.6617	26.4452	25.0835	22.4575	NaN	26.2177	25.2775	NaN	NaN	22.2811	23.6154	25.6612	25.6226
O95298	NDUC2_HUMAN	NADH dehydrogenase [ubiquinone] 1 subunit C2 (Complex I-B14.5b) (CI-B14.5b) (Human lung cancer oncogene 1 protein) (HLC-1) (NADH-ubiquinone oxidoreductase subunit B14.5b)	NDUFC2 HLC1	0.651383	0.859774		✓	✓	7	54.6	21.5331	25.5779	NaN	23.791	25.4365	25.3444	25.9009	25.8298	25.0673	24.4529	NaN	NaN	23.4224	24.0674	24.9059	NaN	23.2296	23.0097	24.4557	24.309
Q07065	CKAP4_HUMAN	Cytoskeleton-associated protein 4 (63-kDa cytoskeleton-linking membrane protein) (Climp-63) (p63)	CKAP4	0.724312	0.857332		✓	✓	34	64.3	28.868	26.3112	26.7642	27.3429	27.9146	27.717	27.3497	28.1834	28.9482	28.3477	26.7951	26.2322	27.7601	27.9219	28.3817	23.3973	27.0415	26.8561	28.3317	28.366
P50895	BCAM_HUMAN	Basal cell adhesion molecule (Auberger B antigen) (B-CAM cell surface glycoprotein) (F8/G253 antigen) (Lutheran antigen) (Lutheran blood group glycoprotein) (CD antigen CD239)	BCAM LU MSK19	0.584013	0.811167		✓	✓	22	52.1	26.7246	27.3956	27.7858	27.291	26.5267	28.018	27.1538	26.1082	27.238	24.928	22.1483	24.7823	27.0626	27.5743	26.3736	25.7038	25.2313	25.3571	26.0017	26.0206
Q9Y639	NPTN_HUMAN	Neuroplastin (Stromal cell-derived receptor 1) (SDR-1)	NPTN SDFR1 SDR1	1.13076	0.792816		✓	✓	5	18.1	25.7059	24.3802	23.9141	24.7395	25.7595	25.434	24.9113	23.9609	25.4674	25.161	23.505	23.6114	24.1554	24.7553	25.206	NaN	24.1505	22.9158	24.2913	24.3157
P04439	HLAA_HUMAN	HLA class I histocompatibility antigen, A alpha chain (Human leukocyte antigen A) (HLA-A)	HLA-A HLAA	0.985535	0.78123		✓	✓	22	63.6	29.2692	26.3736	27.2894	27.2603	27.2633	27.5853	27.7742	28.478	28.3527	28.1611	26.7689	26.5158	28.4367	27.7879	27.2391	25.085	26.8033	26.7613	27.8212	27.8082
Q16849	PTPRN_HUMAN	Receptor-type tyrosine-protein phosphatase-like N (R-PTP-N) (Islet cell antigen 512) (ICA 512) (Islet cell autoantigen 3) (PTP IA-2) [Cleaved into: ICA512-N-terminal fragment (ICA512-NTF); ICA512-transmembrane fragment (ICA512-TMF); ICA512-cleaved cytosolic fragment (ICA512-CCF)]	PTPRN ICA3 ICA512	0.582265	0.772878		✓	✓	28	49.5	27.2587	24.4915	26.8446	26.3259	26.4972	25.7332	22.9905	24.2962	26.4228	26.7193	25.0635	27.1638	27.7636	27.0148	26.8438	26.9361	25.7923	25.4874	24.3431	24.0532
Q9NV96	CC50A_HUMAN	Cell cycle control protein 50A (P4-ATPase flippase complex beta subunit TMEM30A) (Transmembrane protein 30A)	TMEM30A C6orf67 CDC50A	0.667997	0.753691		✓	✓	7	28	22.6331	22.9647	21.3795	25.321	24.0189	24.3009	23.2312	23.4477	24.0801	23.9865	NaN	NaN	24.9771	23.8942	24.9228	NaN	22.1005	22.7108	23.8195	23.4799
Q7L0J3	SV2A_HUMAN	Synaptic vesicle glycoprotein 2A	SV2A KIAA0736 PSEC0174	0.504516	0.710838		✓	✓	15	25.5	23.6677	21.6195	NaN	23.5924	23.4513	24.133	22.977	23.9794	24.0587	24.9977	22.8985	22.5094	24.5114	23.4911	24.8448	NaN	NaN	NaN	23.3026	22.5231
P12235	ADT1_HUMAN	ADP/ATP translocase 1 (ADP,ATP carrier protein 1) (ADP,ATP carrier protein, heart/skeletal muscle isoform T1) (Adenine nucleotide translocator 1) (ANT 1) (Solute carrier family 25 member 4)	SLC25A4 AAC1 ANT1	0.400088	0.695811		✓	✓	21	69.8	28.9781	27.9718	30.5422	30.2159	29.495	30.2404	28.8281	28.0552	27.9122	28.3413	25.0556	27.9941	27.0826	27.6849	26.65	30.8894	26.8062	26.4123	27.1093	26.9863
P51572	BAP31_HUMAN	B-cell receptor-associated protein 31 (BCR-associated protein 31) (Bap31) (6C6-AG tumor-associated antigen) (Protein CDM) (p28)	BCAP31 BAP31 DXS1357E	0.77188	0.671622		✓	✓	17	41.5	27.2639	25.5445	26.5924	27.7479	26.8153	28.014	27.0607	27.5746	27.112	26.3471	25.4042	26.2472	27.0136	27.7087	27.5009	25.3915	25.5065	25.1446	27.6745	27.5738
Q02978	M2OM_HUMAN	Mitochondrial 2-oxoglutarate/malate carrier protein (OGCP) (alpha-oxoglutarate carrier) (Solute carrier family 25 member 11) (SLC25A11)	SLC25A11 SLC20A4	0.382935	0.597961		✓	✓	21	81.2	28.458	28.3406	30.4086	30.0171	29.6002	30.2973	29.0957	28.5438	28.0226	27.0519	25.3425	26.6243	26.3205	26.9411	27.3402	27.28	27.058	27.188	28.1476	28.138
P16671	CD36_HUMAN	Platelet glycoprotein 4 (Fatty acid translocase) (FAT) (Glycoprotein IIIb) (GPIIIB) (Leukocyte differentiation antigen CD36) (PAS IV) (PAS-4) (Platelet collagen receptor) (Platelet glycoprotein IV) (GPIV) (Thrombospondin receptor) (CD antigen CD36)	CD36 GP3B GP4	0.439729	0.57461		✓	✓	9	24.6	NaN	24.6812	26.697	24.1803	NaN	26.2377	24.7839	25.9128	24.0086	NaN	NaN	23.2511	23.088	25.3873	NaN	24.1575	24.5539	25.4335	23.418	23.678
Q08722	CD47_HUMAN	Leukocyte surface antigen CD47 (Antigenic surface determinant protein OA3) (Integrin-associated protein) (IAP) (Protein MER6) (CD antigen CD47)	CD47 MER6	0.559439	0.569333		✓	✓	4	11.8	24.6083	NaN	NaN	24.4877	25.8392	NaN	NaN	24.9184	NaN	23.6231	23.3199	NaN	NaN	23.609	24.6929	NaN	23.5294	22.9126	24.3247	24.5052
O14672	ADA10_HUMAN	Disintegrin and metalloproteinase domain-containing protein 10 (ADAM 10) (EC 3.4.24.81) (CDw156) (Kuzbanian protein homolog) (Mammalian disintegrin-metalloprotease) (CD antigen CD156c)	ADAM10 KUZ MADM	1.16948	0.56103		✓	✓	10	22.1	23.7624	22.5502	22.4299	23.273	22.9848	23.462	23.3477	NaN	23.5083	22.7521	NaN	NaN	23.9425	23.4096	NaN	23.2202	22.0155	21.9966	22.8625	23.2011
P06756	ITAV_HUMAN	Integrin alpha-V (Vitronectin receptor) (Vitronectin receptor subunit alpha) (CD antigen CD51) [Cleaved into: Integrin alpha-V heavy chain; Integrin alpha-V light chain]	ITGAV MSK8 VNRA VTNR	0.496386	0.55372		✓	✓	31	39.8	27.6364	24.2032	26.6706	25.0615	24.8079	25.6007	24.9807	23.971	26.5694	27.0116	24.6378	25.3022	26.4552	26.4339	24.503	26.072	24.8322	25.3766	24.4591	24.4399
Q93050	VPP1_HUMAN	V-type proton ATPase 116 kDa subunit a 1 (V-ATPase 116 kDa subunit a 1) (Clathrin-coated vesicle/synaptic vesicle proton pump 116 kDa subunit) (Vacuolar adenosine triphosphatase subunit Ac116) (Vacuolar proton pump subunit 1) (Vacuolar proton translocating ATPase 116 kDa subunit a isoform 1)	ATP6V0A1 ATP6N1 ATP6N1A VPP1	1.21867	0.553101		✓	✓	33	53.3	28.1855	27.0383	28.4691	28.2982	28.4259	28.7641	27.8904	27.9163	28.1592	28.6046	27.1425	27.8093	28.1592	28.1465	28.689	28.495	27.6976	27.663	27.0318	26.9131
P05023	AT1A1_HUMAN	Sodium/potassium-transporting ATPase subunit alpha-1 (Na(+)/K(+) ATPase alpha-1 subunit) (EC 7.2.2.13) (Sodium pump subunit alpha-1)	ATP1A1	1.18099	0.548281		✓	✓	58	52.6	30.6053	28.8642	29.8566	29.5512	29.8798	30.2887	29.9814	29.6418	29.7221	31.4569	30.1936	30.7002	30.6139	30.4623	30.2775	29.5696	29.3987	29.5207	29.7679	29.7002
P41732	TSN7_HUMAN	Tetraspanin-7 (Tspan-7) (Cell surface glycoprotein A15) (Membrane component chromosome X surface marker 1) (T-cell acute lymphoblastic leukemia-associated antigen 1) (TALLA-1) (Transmembrane 4 superfamily member 2) (CD antigen CD231)	TSPAN7 A15 DXS1692E MXS1 TM4SF2	0.418872	0.537989		✓	✓	3	13.7	NaN	22.0053	22.7415	24.2328	NaN	NaN	NaN	23.5023	NaN	NaN	NaN	NaN	25.2176	23.6865	24.8002	NaN	22.8256	23.3075	23.4231	23.2554
Q99805	TM9S2_HUMAN	Transmembrane 9 superfamily member 2 (p76)	TM9SF2	0.672089	0.532819		✓	✓	16	29.3	26.9597	24.1645	24.7865	25.5791	25.9313	26.7727	25.7751	25.9091	25.9404	27.0093	25.3902	24.2237	26.4273	26.3261	26.081	25.7928	25.0988	24.8324	25.4681	25.2358
P05067	A4_HUMAN	Amyloid-beta precursor protein (APP) (ABPP) (APPI) (Alzheimer disease amyloid A4 protein homolog) (Alzheimer disease amyloid protein) (Amyloid precursor protein) (Amyloid-beta (A4) precursor protein) (Amyloid-beta A4 protein) (Cerebral vascular amyloid peptide) (CVAP) (PreA4) (Protease nexin-II) (PN-II) [Cleaved into: N-APP; Soluble APP-alpha (S-APP-alpha); Soluble APP-beta (S-APP-beta); C99 (Bet…	APP A4 AD1	0.553307	0.526301		✓	✓	20	40.8	25.8045	23.0265	22.6525	24.5271	23.5792	25.1828	24.9801	24.225	24.3385	25.0869	22.5055	NaN	24.2274	23.6931	25.1207	23.317	24.4125	23.6152	23.478	23.5992
P49755	TMEDA_HUMAN	Transmembrane emp24 domain-containing protein 10 (Protein TMED10) (21 kDa transmembrane-trafficking protein) (S31I125) (S31III125) (Tmp-21-I) (Transmembrane protein Tmp21) (p23) (p24 family protein delta-1) (p24delta1) (p24delta)	TMED10 TMP21	0.802497	0.525949		✓	✓	12	49.3	28.3105	25.4182	27.1272	28.1235	28.1016	27.1693	28.0698	28.1069	27.8826	27.4513	27.2857	27.617	27.4516	27.8431	27.8375	27.7659	26.4428	26.388	27.1651	27.5404
P28906	CD34_HUMAN	Hematopoietic progenitor cell antigen CD34 (CD antigen CD34)	CD34	0.526298	0.513513		✓	✓	4	15.3	NaN	24.8796	25.2729	24.493	NaN	25.9558	24.7931	NaN	26.0742	23.7004	23.7364	NaN	25.7209	24.4429	24.1882	NaN	24.3747	23.5435	25.2875	24.1066
Q9NZM1	MYOF_HUMAN	Myoferlin (Fer-1-like protein 3)	MYOF FER1L3 KIAA1207	0.427683	0.505641		✓	✓	60	39.9	28.2008	26.4975	NaN	25.156	25.8811	25.7087	25.7135	24.9791	27.0485	25.4904	26.5904	24.0133	27.1276	26.6632	23.9612	26.0597	25.5472	24.9501	25.3344	25.2344
Q00325	MPCP_HUMAN	Phosphate carrier protein, mitochondrial (Phosphate transport protein) (PTP) (Solute carrier family 25 member 3)	SLC25A3 PHC OK/SW-cl.48	0.323675	0.501987		✓	✓	20	65.5	29.2712	28.6379	29.313	31.0772	30.3751	30.933	30.5625	29.3668	29.423	28.7861	26.0341	26.6281	27.9777	28.6607	29.0751	27.3495	28.2957	28.2541	29.4036	29.5609
P17301	ITA2_HUMAN	Integrin alpha-2 (CD49 antigen-like family member B) (Collagen receptor) (Platelet membrane glycoprotein Ia) (GPIa) (VLA-2 subunit alpha) (CD antigen CD49b)	ITGA2 CD49B	0.377777	0.494217		✓	✓	18	24	26.3307	24.6188	NaN	23.9667	26.2038	26.713	25.5574	24.7741	26.5861	24.9396	NaN	22.7583	25.4798	25.7975	24.936	NaN	25.3153	23.9163	25.0588	24.8594
P05141	ADT2_HUMAN	ADP/ATP translocase 2 (ADP,ATP carrier protein 2) (ADP,ATP carrier protein, fibroblast isoform) (Adenine nucleotide translocator 2) (ANT 2) (Solute carrier family 25 member 5) [Cleaved into: ADP/ATP translocase 2, N-terminally processed]	SLC25A5 AAC2 ANT2	0.359123	0.49418		✓	✓	24	68.1	27.7203	26.7463	30.0343	29.6585	28.8593	29.0642	28.8321	28.9444	28.2304	27.9346	25.7692	25.9237	26.674	27.5591	26.9648	27.8975	26.6738	26.7061	27.9694	27.9208
P05107	ITB2_HUMAN	Integrin beta-2 (Cell surface adhesion glycoproteins LFA-1/CR3/p150,95 subunit beta) (Complement receptor C3 subunit beta) (CD antigen CD18)	ITGB2 CD18 MFI7	0	0.482608		✓	✓	9	16.1	23.8801	NaN	NaN	NaN	NaN	NaN	NaN	NaN	NaN	NaN	NaN	NaN	NaN	NaN	NaN	23.4945	23.2471	23.3993	23.3378	23.5088
Q8IWA5	CTL2_HUMAN	Choline transporter-like protein 2 (Solute carrier family 44 member 2)	SLC44A2 CTL2 PSEC0210	0.406375	0.428685		✓	✓	15	26.9	24.6979	24.415	24.3327	24.5793	24.7265	24.9508	24.455	25.116	24.5379	23.8321	22.6877	NaN	24.0296	25.4712	24.7957	NaN	NaN	NaN	23.8349	24.2545
Q8N4L2	PP4P2_HUMAN	Type 2 phosphatidylinositol 4,5-bisphosphate 4-phosphatase (Type 2 PtdIns-4,5-P2 4-Ptase) (EC 3.1.3.78) (PtdIns-4,5-P2 4-Ptase II) (Transmembrane protein 55A)	PIP4P2 TMEM55A	0.889953	0.404509		✓	✓	5	38.5	23.6526	NaN	NaN	23.9847	NaN	24.5584	23.4451	23.5498	23.3636	23.3032	NaN	23.8815	22.9245	23.2461	23.7914	NaN	23.2444	22.6548	23.4279	23.4915
Q9UGT4	SUSD2_HUMAN	Sushi domain-containing protein 2	SUSD2	0.33137	0.399094		✓	✓	16	40.1	25.9952	26.2065	24.2263	23.9535	25.4433	24.6705	25.0309	NaN	24.5715	23.3458	25.6591	NaN	NaN	25.2872	NaN	NaN	25.1746	25.2808	24.5925	23.1338
O15126	SCAM1_HUMAN	Secretory carrier-associated membrane protein 1 (Secretory carrier membrane protein 1)	SCAMP1 SCAMP	0.434689	0.348679		✓	✓	10	52.7	25.6664	24.9401	26.0604	26.0708	25.1392	25.1245	25.5787	25.5508	25.3385	26.253	23.8054	23.7465	24.746	25.5999	26.1873	25.4687	25.6379	24.8348	24.4853	24.4324
O14735	CDIPT_HUMAN	CDP-diacylglycerol--inositol 3-phosphatidyltransferase (EC 2.7.8.11) (Phosphatidylinositol synthase) (PI synthase) (PtdIns synthase)	CDIPT PIS PIS1	0.316179	0.330374		✓	✓	6	35.2	26.3108	24.826	26.0742	25.6705	25.4719	26.699	27.5424	24.2412	24.7581	25.413	24.7605	27.185	24.8237	25.474	25.3487	26.0429	24.6402	24.6738	25.6125	25.5784
O15031	PLXB2_HUMAN	Plexin-B2 (MM1)	PLXNB2 KIAA0315	0.302228	0.326127		✓	✓	22	21.9	25.3644	23.6185	24.1512	23.0858	NaN	24.4803	23.8673	24.1752	23.0958	23.934	22.4201	NaN	23.8532	23.5768	22.8289	NaN	NaN	22.8513	23.702	23.6495
Q86WV6	STING_HUMAN	Stimulator of interferon genes protein (hSTING) (Endoplasmic reticulum interferon stimulator) (ERIS) (Mediator of IRF3 activation) (hMITA) (Transmembrane protein 173)	STING1 ERIS MITA STING TMEM173	0.302787	0.308207		✓	✓	10	47.5	24.9107	24.2551	24.2575	22.7649	NaN	25.544	23.7377	23.8352	24.451	23.3216	24.7678	NaN	24.4863	23.9594	NaN	NaN	24.0443	NaN	23.9413	23.6625
P56199	ITA1_HUMAN	Integrin alpha-1 (CD49 antigen-like family member A) (Laminin and collagen receptor) (VLA-1) (CD antigen CD49a)	ITGA1	0.414297	0.300987		✓	✓	32	31.3	27.6085	27.2295	27.3877	26.1383	27.0798	27.8742	27.2796	26.193	27.4778	26.5016	26.7697	26.2543	27.3175	27.247	26.1138	26.7869	25.9668	25.6291	27.5785	27.358
P11279	LAMP1_HUMAN	Lysosome-associated membrane glycoprotein 1 (LAMP-1) (Lysosome-associated membrane protein 1) (CD107 antigen-like family member A) (CD antigen CD107a)	LAMP1	0.256147	0.266727		✓	✓	8	15.3	26.8995	25.8213	25.2949	27.1451	27.0453	28.2896	26.7598	27.0354	27.3322	26.9215	25.6777	27.9787	27.6056	27.1236	27.6038	27.0003	25.6591	25.7216	27.5549	27.5751
P35613	BASI_HUMAN	Basigin (5F7) (Collagenase stimulatory factor) (Extracellular matrix metalloproteinase inducer) (EMMPRIN) (Hepatoma-associated antigen) (HAb18G) (Leukocyte activation antigen M6) (OK blood group antigen) (Tumor cell-derived collagenase stimulatory factor) (TCSF) (CD antigen CD147)	BSG UNQ6505/PRO21383	0.262718	0.260918		✓	✓	9	33.8	27.5383	24.9026	25.0689	25.6683	24.9217	26.8685	26.2502	25.2705	25.7474	27.1279	25.607	25.6546	26.3459	26.608	25.7238	24.8688	24.9917	25.3933	26.5171	26.6924
Q96JJ7	TMX3_HUMAN	Protein disulfide-isomerase TMX3 (EC 5.3.4.1) (Thioredoxin domain-containing protein 10) (Thioredoxin-related transmembrane protein 3)	TMX3 KIAA1830 TXNDC10	0.383335	0.235662		✓	✓	12	34.8	24.6097	NaN	24.0146	23.8882	NaN	24.9993	23.9426	23.804	24.6281	25.2728	25.2027	NaN	24.2627	24.1142	24.2066	23.961	23.6627	23.8886	24.3131	25.0569
Q92896	GSLG1_HUMAN	Golgi apparatus protein 1 (CFR-1) (Cysteine-rich fibroblast growth factor receptor) (E-selectin ligand 1) (ESL-1) (Golgi sialoglycoprotein MG-160)	GLG1 CFR1 ESL1 MG160	0.245069	0.233373		✓	✓	50	52.2	28.8285	25.9397	28.3754	27.4022	27.1749	28.459	28.0386	27.0399	27.5421	27.4972	26.0723	27.4678	27.5283	27.5907	27.0539	28.5443	26.7834	26.9559	27.0006	26.8858
Q9H3Z4	DNJC5_HUMAN	DnaJ homolog subfamily C member 5 (Ceroid-lipofuscinosis neuronal protein 4) (Cysteine string protein) (CSP)	DNAJC5 CLN4	0.151685	0.226375		✓	✓	6	46	25.1094	24.1508	23.2311	25.6041	25.6135	26.8091	25.4273	25.5258	26.4556	26.2821	25.4976	24.1326	26.9573	26.108	26.6806	NaN	24.4306	24.6963	26.2579	25.999
P53985	MOT1_HUMAN	Monocarboxylate transporter 1 (MCT 1) (Solute carrier family 16 member 1)	SLC16A1 MCT1	0.141767	0.218981		✓	✓	7	20.4	24.5932	21.5213	NaN	22.6067	NaN	NaN	22.6642	NaN	22.9157	23.2481	22.1913	NaN	24.0298	22.7123	NaN	NaN	21.5732	21.8638	23.7957	23.6614
Q9Y2Q0	AT8A1_HUMAN	Phospholipid-transporting ATPase IA (EC 7.6.2.1) (ATPase class I type 8A member 1) (Chromaffin granule ATPase II) (P4-ATPase flippase complex alpha subunit ATP8A1)	ATP8A1 ATPIA	0.169941	0.192056		✓	✓	21	25.3	23.3754	24.2961	25.9602	25.9363	24.4151	24.7802	23.7856	23.7658	24.0494	25.3286	23.4197	24.9036	25.0448	24.6276	25.0667	26.2407	23.781	24.2634	23.807	23.866
Q86UP2	KTN1_HUMAN	Kinectin (CG-1 antigen) (Kinesin receptor)	KTN1 CG1 KIAA0004	0.237211	0.190997		✓	✓	84	63.8	29.3704	27.3383	29.4533	28.5638	28.5296	29.2203	29.0188	29.0273	28.8384	29.0326	27.7642	27.3901	28.9945	28.6988	29.2923	29.2757	27.8845	28.1227	28.6595	28.6135
P23634	AT2B4_HUMAN	Plasma membrane calcium-transporting ATPase 4 (PMCA4) (EC 7.2.2.10) (Matrix-remodeling-associated protein 1) (Plasma membrane calcium ATPase isoform 4) (Plasma membrane calcium pump isoform 4)	ATP2B4 ATP2B2 MXRA1	0.23551	0.177305		✓	✓	41	42.9	28.3476	26.1429	26.7522	26.8521	27.0412	27.1727	26.8119	25.7902	27.1466	26.6932	25.8859	27.5198	27.0318	26.7796	26.7387	25.8932	26.3846	26.8081	27.2786	26.9846
P09619	PGFRB_HUMAN	Platelet-derived growth factor receptor beta (PDGF-R-beta) (PDGFR-beta) (EC 2.7.10.1) (Beta platelet-derived growth factor receptor) (Beta-type platelet-derived growth factor receptor) (CD140 antigen-like family member B) (Platelet-derived growth factor receptor 1) (PDGFR-1) (CD antigen CD140b)	PDGFRB PDGFR PDGFR1	0.139387	0.165563		✓	✓	10	12.2	25.5571	24.9261	NaN	NaN	26.553	24.5648	24.7634	24.174	24.5431	NaN	24.1292	26.465	24.0878	23.9497	24.5127	NaN	24.247	24.7009	24.9463	24.8522
P08195	4F2_HUMAN	4F2 cell-surface antigen heavy chain (4F2hc) (4F2 heavy chain antigen) (Lymphocyte activation antigen 4F2 large subunit) (Solute carrier family 3 member 2) (CD antigen CD98)	SLC3A2 MDU1	0.116603	0.147976		✓	✓	12	27.8	25.4031	22.7153	24.1233	22.9391	23.4704	24.5298	22.7518	23.0656	24.91	25.4573	23.3703	24.9821	23.2082	23.5544	22.5391	24.6093	23.6514	23.6729	23.4504	22.8827
Q13740	CD166_HUMAN	CD166 antigen (Activated leukocyte cell adhesion molecule) (CD antigen CD166)	ALCAM MEMD	0.0911073	0.144765		✓	✓	26	52.8	26.791	25.6695	28.7651	28.2561	26.9474	24.4282	27.1787	26.0021	26.6135	27.5469	25.687	27.5666	27.5695	27.2388	28.1183	28.3937	27.192	27.2436	25.7462	25.4935
P21926	CD9_HUMAN	CD9 antigen (5H9 antigen) (Cell growth-inhibiting gene 2 protein) (Leukocyte antigen MIC3) (Motility-related protein) (MRP-1) (Tetraspanin-29) (Tspan-29) (p24) (CD antigen CD9)	CD9 MIC3 TSPAN29 GIG2	0.106532	0.144006		✓	✓	6	26.3	28.0293	26.6286	25.2428	26.7077	26.8124	27.4273	26.1822	26.0283	27.4184	28.7106	25.4995	25.7212	26.4671	27.7786	27.6394	NaN	26.3568	26.7031	26.7756	26.8667
P08648	ITA5_HUMAN	Integrin alpha-5 (CD49 antigen-like family member E) (Fibronectin receptor subunit alpha) (Integrin alpha-F) (VLA-5) (CD antigen CD49e) [Cleaved into: Integrin alpha-5 heavy chain; Integrin alpha-5 light chain]	ITGA5 FNRA	0.0336145	0.0952944		✓	✓	17	32.4	28.7543	22.7382	23.283	NaN	24.8325	24.0932	22.6851	NaN	26.6601	NaN	NaN	NaN	23.5488	23.5888	NaN	22.6941	23.8141	24.2959	25.4472	25.5966
P11166	GTR1_HUMAN	Solute carrier family 2, facilitated glucose transporter member 1 (Glucose transporter type 1, erythrocyte/brain) (GLUT-1) (HepG2 glucose transporter)	SLC2A1 GLUT1	0.0351236	0.0643631		✓	✓	10	19.9	25.5596	26.2028	25.4505	22.8328	26.6855	23.7461	22.7892	24.4105	24.2475	24.0247	26.4638	27.3455	25.5506	24.5393	25.0638	25.5271	25.9197	24.9295	24.1699	24.1026
P20645	MPRD_HUMAN	Cation-dependent mannose-6-phosphate receptor (CD Man-6-P receptor) (CD-MPR) (46 kDa mannose 6-phosphate receptor) (MPR 46)	M6PR MPR46 MPRD	0.0378559	0.0471176		✓	✓	5	32.1	25.866	24.3248	26.122	25.5715	24.749	26.0972	25.1111	23.9111	25.5162	25.245	24.0293	23.6291	25.2567	23.6993	24.2881	NaN	24.756	24.9583	24.9021	24.7729
Q92823	NRCAM_HUMAN	Neuronal cell adhesion molecule (Nr-CAM) (Neuronal surface protein Bravo) (hBravo) (NgCAM-related cell adhesion molecule) (Ng-CAM-related)	NRCAM KIAA0343	0.0142566	0.0234713		✓	✓	25	37.5	26.4574	23.036	26.2334	25.3409	22.4713	24.5439	26.0576	25.4154	24.7749	25.7387	24.689	24.8988	25.8947	25.6509	27.1662	24.7136	25.0266	24.998	25.58	25.6875
Q13445	TMED1_HUMAN	Transmembrane emp24 domain-containing protein 1 (Interleukin-1 receptor-like 1 ligand) (Putative T1/ST2 receptor-binding protein) (p24 family protein gamma-1) (Tp24) (p24gamma1)	TMED1 IL1RL1L IL1RL1LG	0.00736566	0.00978054		✓	✓	4	21.1	24.5714	21.7407	22.9597	23.1105	22.8512	23.9798	24.5957	23.1501	23.5116	22.8843	21.6583	NaN	23.8044	22.9883	23.3487	NaN	22.9629	22.7124	23.4678	23.7191
O14786	NRP1_HUMAN	Neuropilin-1 (Vascular endothelial cell growth factor 165 receptor) (CD antigen CD304)	NRP1 NRP VEGF165R	0.0108149	0.00829193		✓	✓	19	32.8	25.7701	24.2638	25.3089	24.1406	NaN	25.4938	24.8336	24.6791	25.102	24.9148	24.3567	25.4549	25.1838	25.2194	24.0233	25.4222	24.8908	25.0252	24.6512	24.5209
P16615	AT2A2_HUMAN	Sarcoplasmic/endoplasmic reticulum calcium ATPase 2 (SERCA2) (SR Ca(2+)-ATPase 2) (EC 7.2.2.10) (Calcium pump 2) (Calcium-transporting ATPase sarcoplasmic reticulum type, slow twitch skeletal muscle isoform) (Endoplasmic reticulum class 1/2 Ca(2+) ATPase)	ATP2A2 ATP2B	0.00438513	-0.00309181		✓	✓	50	53.9	29.0218	26.9193	28.3399	27.8369	27.9713	28.6701	27.9041	27.987	28.0756	28.1827	27.5532	27.6326	27.9143	28.0576	27.9596	28.2957	27.5051	27.5596	28.4107	28.253
P05556	ITB1_HUMAN	Integrin beta-1 (Fibronectin receptor subunit beta) (Glycoprotein IIa) (GPIIA) (VLA-4 subunit beta) (CD antigen CD29)	ITGB1 FNRB MDF2 MSK12	0.0413123	-0.0297417		✓	✓	29	46.9	29.3303	28.2189	28.2682	27.9216	28.5672	29.455	28.3165	27.8999	28.946	28.0514	27.5062	28.1413	28.5745	28.9491	28.2549	28.7294	28.0716	28.3965	28.3725	28.7124
Q9Y6X5	ENPP4_HUMAN	Bis(5'-adenosyl)-triphosphatase ENPP4 (EC 3.6.1.29) (AP3A hydrolase) (AP3Aase) (Ectonucleotide pyrophosphatase/phosphodiesterase family member 4) (E-NPP 4) (NPP-4)	ENPP4 KIAA0879 NPP4	0.0230726	-0.0321444		✓	✓	8	29.6	23.8718	22.745	24.8626	24.2447	23.191	24.4112	23.4174	23.0257	23.4647	24.1233	22.2265	22.3121	23.9723	22.8655	22.9183	24.2484	NaN	NaN	23.081	23.0974
Q9Y287	ITM2B_HUMAN	Integral membrane protein 2B (Immature BRI2) (imBRI2) (Protein E25B) (Transmembrane protein BRI) (Bri) [Cleaved into: BRI2, membrane form (Mature BRI2) (mBRI2); BRI2 intracellular domain (BRI2 ICD); BRI2C, soluble form; Bri23 peptide (Bri2-23) (ABri23) (C-terminal peptide) (P23 peptide)]	ITM2B BRI BRI2	0.0258608	-0.0364879		✓	✓	8	58.6	24.9936	23.3861	NaN	23.6791	24.7179	NaN	24.1405	23.4354	23.6655	25.6155	23.8461	NaN	23.8281	24.2323	24.3229	NaN	NaN	NaN	24.3138	24.0696
P30519	HMOX2_HUMAN	Heme oxygenase 2 (HO-2) (EC 1.14.14.18) [Cleaved into: Heme oxygenase 2 soluble form]	HMOX2 HO2	0.0483246	-0.0475305		✓	✓	9	45.3	23.9824	NaN	24.6675	23.3772	NaN	24.7717	24.028	23.8565	24.0482	24.1398	22.2554	NaN	23.6935	23.9558	23.664	NaN	23.3819	23.6686	24.1624	24.4573
O95292	VAPB_HUMAN	Vesicle-associated membrane protein-associated protein B/C (VAMP-B/VAMP-C) (VAMP-associated protein B/C) (VAP-B/VAP-C)	VAPB UNQ484/PRO983	0.0289861	-0.0516684		✓	✓	12	51.4	27.2516	24.7785	25.3295	26.6334	26.1589	26.2652	27.2611	26.8626	27.2495	27.812	25.1451	22.8167	27.3631	26.282	27.0705	25.786	26.2169	25.3161	27.1705	27.1955
O15394	NCAM2_HUMAN	Neural cell adhesion molecule 2 (N-CAM-2) (NCAM-2)	NCAM2 NCAM21	0.0380559	-0.0549232		✓	✓	8	14.9	NaN	NaN	NaN	NaN	23.4303	NaN	23.7018	23.9936	NaN	NaN	NaN	NaN	NaN	NaN	NaN	NaN	24.6339	24.2633	23.0463	23.1104
P26006	ITA3_HUMAN	Integrin alpha-3 (CD49 antigen-like family member C) (FRP-2) (Galactoprotein B3) (GAPB3) (VLA-3 subunit alpha) (CD antigen CD49c) [Cleaved into: Integrin alpha-3 heavy chain; Integrin alpha-3 light chain]	ITGA3 MSK18	0.0372396	-0.061285		✓	✓	8	9	25.0565	22.9053	24.025	23.1891	NaN	24.3161	23.6355	NaN	24.1559	23.4093	22.3844	NaN	23.3276	23.9659	24.9526	NaN	NaN	NaN	23.8969	23.7796
P19021	AMD_HUMAN	Peptidyl-glycine alpha-amidating monooxygenase (PAM) [Includes: Peptidylglycine alpha-hydroxylating monooxygenase (PHM) (EC 1.14.17.3); Peptidyl-alpha-hydroxyglycine alpha-amidating lyase (EC 4.3.2.5) (Peptidylamidoglycolate lyase) (PAL)]	PAM	0.0473252	-0.0630063		✓	✓	39	63.5	27.2988	25.403	27.9944	26.9516	27.0612	25.7571	26.6493	26.8878	27.4271	28.2282	26.5068	24.9371	28.2618	27.046	27.8616	27.8146	27.3422	27.2108	26.3874	26.3173
P21796	VDAC1_HUMAN	Voltage-dependent anion-selective channel protein 1 (VDAC-1) (hVDAC1) (Outer mitochondrial membrane protein porin 1) (Plasmalemmal porin) (Porin 31HL) (Porin 31HM)	VDAC1 VDAC	0.0791641	-0.0817548		✓	✓	18	80.6	30.497	28.7804	30.5783	30.7429	29.9737	31.1052	30.8072	30.0791	30.241	30.3992	28.5592	28.9724	29.0837	29.6121	29.2485	29.6394	29.6719	29.8303	30.46	30.3671
O14494	PLPP1_HUMAN	Phospholipid phosphatase 1 (EC 3.1.3.-) (EC 3.1.3.106) (EC 3.1.3.4) (EC 3.6.1.75) (Lipid phosphate phosphohydrolase 1) (PAP2-alpha) (Phosphatidate phosphohydrolase type 2a) (Phosphatidic acid phosphatase 2a) (PAP-2a) (PAP2a)	PLPP1 LPP1 PPAP2A	0.0630788	-0.0838047		✓	✓	3	19	24.3126	22.8161	23.9555	23.3877	23.7385	25.0402	24.0188	23.2644	25.0023	22.5973	22.3476	24.806	25.3203	23.5847	23.4216	NaN	23.4291	23.5283	24.4892	24.2522
Q12907	LMAN2_HUMAN	Vesicular integral-membrane protein VIP36 (Glycoprotein GP36b) (Lectin mannose-binding 2) (Vesicular integral-membrane protein 36) (VIP36)	LMAN2 C5orf8	0.173487	-0.118616		✓	✓	16	59	27.9923	25.8233	27.4259	27.0771	26.8185	27.4302	26.9254	27.8167	26.5125	27.7942	26.8563	27.1801	26.4019	27.0884	27.0965	27.0045	26.9747	26.9061	27.5048	27.6161
P60033	CD81_HUMAN	CD81 antigen (26 kDa cell surface protein TAPA-1) (Target of the antiproliferative antibody 1) (Tetraspanin-28) (Tspan-28) (CD antigen CD81)	CD81 TAPA1 TSPAN28	0.121883	-0.127562		✓	✓	5	30.9	28.3669	27.6166	28.7793	26.5993	27.2869	27.2698	26.8854	26.7929	28.9254	26.9802	26.1908	NaN	27.6413	27.4238	26.7146	28.5323	27.4743	27.4805	26.9748	27.1307
Q15043	S39AE_HUMAN	Metal cation symporter ZIP14 (LIV-1 subfamily of ZIP zinc transporter 4) (LZT-Hs4) (Solute carrier family 39 member 14) (Zrt- and Irt-like protein 14) (ZIP-14)	SLC39A14 KIAA0062 ZIP14	0.0936252	-0.146988		✓	✓	3	9.1	24.5816	22.1977	25.0928	NaN	NaN	NaN	23.5171	NaN	NaN	NaN	NaN	NaN	NaN	23.9999	NaN	NaN	24.3234	24.1934	23.7498	23.8326
Q9NQC3	RTN4_HUMAN	Reticulon-4 (Foocen) (Neurite outgrowth inhibitor) (Nogo protein) (Neuroendocrine-specific protein) (NSP) (Neuroendocrine-specific protein C homolog) (RTN-x) (Reticulon-5)	RTN4 KIAA0886 NOGO My043 SP1507	0.0955397	-0.14802		✓	✓	12	19.2	29.2579	28.1204	28.0013	29.1442	28.0785	28.8368	28.5373	27.9175	28.7911	29.0398	27.9948	26.2818	27.9941	28.302	29.0343	25.1975	28.7012	28.7495	29.964	29.9053
P01903	DRA_HUMAN	HLA class II histocompatibility antigen, DR alpha chain (MHC class II antigen DRA)	HLA-DRA HLA-DRA1	0.108488	-0.150922		✓	✓	5	28	25.6202	NaN	NaN	24.786	24.3649	24.1263	23.9415	23.7508	23.7108	24.3539	24.3017	25.1694	23.7884	NaN	24.2574	NaN	22.7013	NaN	25.2923	25.5021
Q14571	ITPR2_HUMAN	Inositol 1,4,5-trisphosphate receptor type 2 (IP3 receptor isoform 2) (IP3R 2) (InsP3R2) (Type 2 inositol 1,4,5-trisphosphate receptor) (Type 2 InsP3 receptor)	ITPR2	0.0933213	-0.157296		✓	✓	23	14.6	24.0889	22.6769	NaN	22.6212	NaN	25.1154	NaN	22.3382	NaN	22.5502	21.534	NaN	NaN	NaN	NaN	NaN	22.8071	23.3498	23.3828	23.0465
Q9NY15	STAB1_HUMAN	Stabilin-1 (Fasciclin, EGF-like, laminin-type EGF-like and link domain-containing scavenger receptor 1) (FEEL-1) (MS-1 antigen)	STAB1 FEEL1 KIAA0246	0.137619	-0.165317		✓	✓	26	16.9	25.5697	22.3543	NaN	22.6369	NaN	25.1107	22.8806	NaN	23.4079	23.7715	23.6943	NaN	24.2992	23.6475	23.4191	24.0162	23.6994	23.1547	24.2766	24.2213
P39656	OST48_HUMAN	Dolichyl-diphosphooligosaccharide--protein glycosyltransferase 48 kDa subunit (DDOST 48 kDa subunit) (Oligosaccharyl transferase 48 kDa subunit)	DDOST KIAA0115 OST48 OK/SW-cl.45	0.292039	-0.17907		✓	✓	16	56.6	28.5864	26.5543	27.7314	27.5023	27.4474	27.909	28.2785	27.3413	27.4159	28.2949	27.0844	28.1252	27.275	27.8824	27.7636	28.4778	27.4215	27.3739	27.8862	28.1333
O15260	SURF4_HUMAN	Surfeit locus protein 4	SURF4 SURF-4	0.154964	-0.186058		✓	✓	6	27.5	28.6018	24.8666	28.1383	25.867	26.0982	26.5704	25.7892	26.319	25.8588	27.4146	25.5908	27.1767	25.5637	26.4699	25.9832	27.3164	26.2385	26.4104	26.3259	26.7419
Q15836	VAMP3_HUMAN	Vesicle-associated membrane protein 3 (VAMP-3) (Cellubrevin) (CEB) (Synaptobrevin-3)	VAMP3 SYB3	0.220566	-0.226825		✓	✓	5	41	NaN	23.3554	25.4423	NaN	23.9334	25.6455	NaN	24.2033	24.7777	25.5416	NaN	NaN	25.5707	24.8194	25.5973	26.1879	24.8058	24.4043	24.998	25.1815
Q9NQX5	NPDC1_HUMAN	Neural proliferation differentiation and control protein 1 (NPDC-1)	NPDC1	0.137936	-0.228204		✓	✓	5	26.2	NaN	21.7441	24.2081	23.326	NaN	NaN	NaN	23.9708	23.7845	23.5003	22.2814	25.2661	24.2723	23.1586	24.1271	26.3547	24.0925	23.8419	22.289	22.5809
P15144	AMPN_HUMAN	Aminopeptidase N (AP-N) (hAPN) (EC 3.4.11.2) (Alanyl aminopeptidase) (Aminopeptidase M) (AP-M) (Microsomal aminopeptidase) (Myeloid plasma membrane glycoprotein CD13) (gp150) (CD antigen CD13)	ANPEP APN CD13 PEPN	0.244283	-0.247879		✓	✓	16	26.4	28.2577	28.226	26.8478	25.3594	NaN	NaN	NaN	27.2527	26.9745	26.7713	27.5415	27.6252	27.2499	26.3891	NaN	NaN	27.5205	27.482	27.2989	27.2339
P08514	ITA2B_HUMAN	Integrin alpha-IIb (GPalpha IIb) (GPIIb) (Platelet membrane glycoprotein IIb) (CD antigen CD41) [Cleaved into: Integrin alpha-IIb heavy chain; Integrin alpha-IIb light chain, form 1; Integrin alpha-IIb light chain, form 2]	ITGA2B GP2B ITGAB	0.112343	-0.272113		✓	✓	28	37.8	NaN	24.5461	NaN	NaN	NaN	NaN	NaN	26.8149	NaN	NaN	NaN	NaN	NaN	NaN	NaN	25.8356	26.8605	26.8377	24.9477	25.2816
Q4KMQ2	ANO6_HUMAN	Anoctamin-6 (Small-conductance calcium-activated nonselective cation channel) (SCAN channel) (Transmembrane protein 16F)	ANO6 TMEM16F	0.267782	-0.281658		✓	✓	20	32	26.0736	24.8796	25.1134	25.2298	22.8538	23.0096	25.6442	25.9658	24.8575	25.1269	23.4454	24.6156	24.3632	25.0769	24.8254	25.5711	25.0994	24.7819	24.6057	25.0437
Q99623	PHB2_HUMAN	Prohibitin-2 (B-cell receptor-associated protein BAP37) (D-prohibitin) (Repressor of estrogen receptor activity)	PHB2 BAP REA	0.242544	-0.326814		✓	✓	17	64.9	29.6954	28.9523	30.8446	30.6676	29.7909	30.3487	29.8916	29.2227	28.6573	28.3987	26.6151	27.8417	27.4742	28.2737	28.3002	30.1085	28.8509	28.9864	29.3058	29.374
O95864	FADS2_HUMAN	Acyl-CoA 6-desaturase (EC 1.14.19.3) (Delta(6) fatty acid desaturase) (D6D) (Delta(6) desaturase) (Delta-6 desaturase) (Fatty acid desaturase 2)	FADS2	0	-0.333735		✓	✓	6	19.1	23.1678	NaN	NaN	NaN	NaN	NaN	NaN	NaN	NaN	NaN	NaN	NaN	NaN	NaN	NaN	NaN	22.5264	22.7626	24.2998	24.4173
P63027	VAMP2_HUMAN	Vesicle-associated membrane protein 2 (VAMP-2) (Synaptobrevin-2)	VAMP2 SYB2	0.422915	-0.347017		✓	✓	7	60.3	27.0168	27.2561	27.8244	28.4957	28.3258	29.0109	27.7849	27.8581	28.8419	28.8785	26.8331	26.4896	28.9187	28.3479	28.8143	28.7797	28.448	28.3027	28.2531	28.1838
P27105	STOM_HUMAN	Stomatin (Erythrocyte band 7 integral membrane protein) (Erythrocyte membrane protein band 7.2) (Protein 7.2b)	STOM BND7 EPB72	0.660165	-0.377692		✓	✓	13	58.3	26.9501	27.7082	27.7327	26.3059	27.7814	28.1442	26.5062	27.5936	27.5468	26.9887	27.4981	28.6818	27.7075	27.9467	27.0507	28.2463	28.0719	27.9726	27.6193	27.3592
P10321	HLAC_HUMAN	HLA class I histocompatibility antigen, C alpha chain (HLA-C) (HLA-Cw) (Human leukocyte antigen C)	HLA-C HLAC	0.322583	-0.405957		✓	✓	13	46.4	27.1264	23.1383	26.0148	26.286	NaN	27.0581	24.8022	26.6025	26.2337	26.1344	25.1504	25.9773	26.9386	25.3646	24.9061	NaN	26.2761	26.1869	26.1794	26.3338
A0FGR8	ESYT2_HUMAN	Extended synaptotagmin-2 (E-Syt2) (Chr2Syt)	ESYT2 FAM62B KIAA1228	0.794349	-0.409813		✓	✓	25	36.8	26.364	24.7058	25.6965	25.2673	24.8818	25.9167	25.6441	24.9426	25.3484	25.8256	24.855	26.3068	25.6699	26.0611	24.8146	26.7522	25.6968	25.7655	25.6609	25.607
P05362	ICAM1_HUMAN	Intercellular adhesion molecule 1 (ICAM-1) (Major group rhinovirus receptor) (CD antigen CD54)	ICAM1	0.717944	-0.440586		✓	✓	8	23.5	22.9521	21.9494	NaN	22.7049	NaN	23.3276	22.5453	21.9913	23.3676	22.1619	NaN	NaN	23.128	22.2539	NaN	23.8749	22.1659	22.6493	23.3171	23.3867
O75915	PRAF3_HUMAN	PRA1 family protein 3 (ADP-ribosylation factor-like protein 6-interacting protein 5) (ARL-6-interacting protein 5) (Aip-5) (Cytoskeleton-related vitamin A-responsive protein) (Dermal papilla-derived protein 11) (GTRAP3-18) (Glutamate transporter EAAC1-interacting protein) (JM5) (Prenylated Rab acceptor protein 2) (Protein JWa) (Putative MAPK-activating protein PM27)	ARL6IP5 DERP11 JWA PRA2 PRAF3 HSPC127	0.525264	-0.472853		✓	✓	6	28.7	27.0503	25.1698	27.6804	26.2717	26.4403	25.9901	25.9674	25.3231	26.7475	26.5338	25.3668	27.5257	25.1698	26.0446	26.0842	28.5051	26.6172	26.2158	25.9806	26.1675
P05106	ITB3_HUMAN	Integrin beta-3 (Platelet membrane glycoprotein IIIa) (GPIIIa) (CD antigen CD61)	ITGB3 GP3A	0.323367	-0.5169		✓	✓	15	27.4	23.3595	25.0125	NaN	NaN	NaN	24.2858	NaN	26.6597	23.1459	NaN	NaN	NaN	NaN	23.9311	22.6484	NaN	24.5733	24.6719	24.6822	24.7362
P33121	ACSL1_HUMAN	Long-chain-fatty-acid--CoA ligase 1 (EC 6.2.1.3) (Acyl-CoA synthetase 1) (ACS1) (Arachidonate--CoA ligase) (EC 6.2.1.15) (Long-chain acyl-CoA synthetase 1) (LACS 1) (Long-chain acyl-CoA synthetase 2) (LACS 2) (Long-chain fatty acid-CoA ligase 2) (Palmitoyl-CoA ligase 1) (Palmitoyl-CoA ligase 2) (Phytanate--CoA ligase) (EC 6.2.1.24)	ACSL1 FACL1 FACL2 LACS LACS1 LACS2	0.427021	-0.551519		✓	✓	28	54.4	26.7821	25.5251	28.2088	26.8463	25.9093	27.2099	27.0097	25.7821	25.8751	25.5263	23.7706	NaN	23.9272	25.4469	24.6387	27.7108	26.4479	26.3881	25.9592	25.7009
Q16853	AOC3_HUMAN	Membrane primary amine oxidase (EC 1.4.3.21) (Copper amine oxidase) (HPAO) (Semicarbazide-sensitive amine oxidase) (SSAO) (Vascular adhesion protein 1) (VAP-1)	AOC3 VAP1	0.261481	-0.578742		✓	✓	28	57.7	29.3062	29.3194	27.6759	26.1021	28.4806	24.1639	28.3603	26.1417	29.8616	23.0716	27.3391	26.3318	27.7546	28.4352	24.2366	27.0824	27.399	27.4423	28.2672	28.2296
Q16563	SYPL1_HUMAN	Synaptophysin-like protein 1 (Pantophysin)	SYPL1 SYPL	0.808102	-0.616021		✓	✓	3	19.7	24.7162	23.2983	23.4221	23.4804	NaN	24.6913	23.6044	23.535	24.0964	22.1736	22.0958	NaN	NaN	24.5445	22.9288	24.4467	23.7604	23.7625	24.4923	24.3628
Q08174	PCDH1_HUMAN	Protocadherin-1 (Cadherin-like protein 1) (Protocadherin-42) (PC42)	PCDH1	0	-0.619375		✓	✓	9	14.2	23.7339	22.5617	24.949	24.2104	24.3806	24.675	24.5717	22.8482	23.8653	23.1238	22.619	NaN	24.3417	24.1641	23.1294	24.4175	NaN	NaN	NaN	NaN
Q14108	SCRB2_HUMAN	Lysosome membrane protein 2 (85 kDa lysosomal membrane sialoglycoprotein) (LGP85) (CD36 antigen-like 2) (Lysosome membrane protein II) (LIMP II) (Scavenger receptor class B member 2) (CD antigen CD36)	SCARB2 CD36L2 LIMP2 LIMPII	1.4483	-0.701958		✓	✓	14	33.5	28.0747	25.9354	26.7135	27.3297	27.006	27.1686	26.2611	26.7034	27.0014	28.185	26.5649	27.4478	26.8427	27.4037	27.1205	28.0727	27.2448	27.009	28.2122	28.2239
Q14118	DAG1_HUMAN	Dystroglycan 1 (Dystroglycan) (Dystrophin-associated glycoprotein 1) [Cleaved into: Alpha-dystroglycan (Alpha-DG); Beta-dystroglycan (Beta-DG)]	DAG1	0.748625	-0.703286		✓	✓	15	23.7	24.12	24.061	24.0545	24.4591	23.6009	24.6971	24.4585	23.9833	24.1729	22.3663	NaN	NaN	23.6762	23.5014	22.9344	25.2711	22.1894	23.8417	25.8079	25.6701
Q13332	PTPRS_HUMAN	Receptor-type tyrosine-protein phosphatase S (R-PTP-S) (EC 3.1.3.48) (Receptor-type tyrosine-protein phosphatase sigma) (R-PTP-sigma)	PTPRS	1.67919	-0.713911		✓	✓	14	15.1	23.299	NaN	NaN	23.1136	NaN	NaN	24.1574	23.8342	NaN	22.9424	22.5553	NaN	NaN	23.2412	23.3128	24.639	23.7202	23.7896	24.2111	23.7447
Q07954	LRP1_HUMAN	Prolow-density lipoprotein receptor-related protein 1 (LRP-1) (Alpha-2-macroglobulin receptor) (A2MR) (Apolipoprotein E receptor) (APOER) (CD antigen CD91) [Cleaved into: Low-density lipoprotein receptor-related protein 1 85 kDa subunit (LRP-85); Low-density lipoprotein receptor-related protein 1 515 kDa subunit (LRP-515); Low-density lipoprotein receptor-related protein 1 intracellular domain (L…	LRP1 A2MR APR	0.827319	-0.719669		✓	✓	71	22.9	28.0928	25.2647	26.6398	26.1645	23.2427	26.4726	26.1017	25.6455	26.9262	25.5636	25.9125	26.3735	26.6544	25.9979	25.599	27.1876	26.7609	26.6094	26.7896	26.4679
Q99735	MGST2_HUMAN	Microsomal glutathione S-transferase 2 (Microsomal GST-2) (EC 2.5.1.18) (Glutathione peroxidase MGST2) (EC 1.11.1.-) (Leukotriene C4 synthase MGST2) (EC 4.4.1.20) (Microsomal glutathione S-transferase II) (Microsomal GST-II)	MGST2 GST2	0.678906	-0.722523		✓	✓	3	36.1	25.3164	23.3679	NaN	24.3356	NaN	NaN	NaN	NaN	NaN	23.0511	NaN	NaN	24.9609	24.7153	NaN	NaN	24.3306	24.5682	25.6369	25.5192
Q14956	GPNMB_HUMAN	Transmembrane glycoprotein NMB (Hematopoietic growth factor inducible neurokinin-1 type)	GPNMB HGFIN NMB UNQ1725/PRO9925	0.645153	-0.724133		✓	✓	6	13.8	25.8993	22.7032	NaN	24.4282	24.7576	24.2349	23.1354	22.0943	22.288	24.1237	22.4779	NaN	24.8458	22.5053	NaN	24.4051	24.7453	24.5627	23.9323	24.0976
P11717	MPRI_HUMAN	Cation-independent mannose-6-phosphate receptor (CI Man-6-P receptor) (CI-MPR) (M6PR) (300 kDa mannose 6-phosphate receptor) (MPR 300) (Insulin-like growth factor 2 receptor) (Insulin-like growth factor II receptor) (IGF-II receptor) (M6P/IGF2 receptor) (M6P/IGF2R) (CD antigen CD222)	IGF2R MPRI	0.559492	-0.789816		✓	✓	37	27.2	26.345	21.5103	25.3105	25.4826	24.7	25.7927	24.3111	23.0054	24.6717	23.8613	NaN	NaN	24.2452	24.2451	23.1724	24.7122	24.0616	23.6306	26.6634	26.671
P10253	LYAG_HUMAN	Lysosomal alpha-glucosidase (EC 3.2.1.20) (Acid maltase) (Aglucosidase alfa) [Cleaved into: 76 kDa lysosomal alpha-glucosidase; 70 kDa lysosomal alpha-glucosidase]	GAA	0.891009	-0.836498		✓	✓	30	55.6	29.2138	25.3601	28.2412	27.8119	26.8888	26.5981	27.5066	27.2403	26.2329	28.7974	27.9525	25.5344	27.2728	28.702	27.7807	28.2545	27.8472	28.0444	28.6093	28.4716
Q14165	MLEC_HUMAN	Malectin	MLEC KIAA0152	1.84616	-0.858377		✓	✓	16	48.6	26.3508	24.3421	25.735	25.091	25.5932	26.4139	25.7422	26.0027	25.6559	26.5343	25.1193	25.9967	25.643	26.2253	26.1514	NaN	26.1767	26.374	26.9903	26.985
Q99808	S29A1_HUMAN	Equilibrative nucleoside transporter 1 (Equilibrative nitrobenzylmercaptopurine riboside-sensitive nucleoside transporter) (Equilibrative NBMPR-sensitive nucleoside transporter) (Nucleoside transporter, es-type) (Solute carrier family 29 member 1)	SLC29A1 ENT1	1.26848	-0.868025		✓	✓	8	23	23.4133	23.8839	24.9487	23.8019	24.1605	23.0103	22.9293	23.1947	23.2842	23.8751	23.6239	25.559	23.3561	24.4322	23.7557	25.0278	23.7745	23.3334	25.714	25.5667
O15400	STX7_HUMAN	Syntaxin-7	STX7	2.37869	-0.878858		✓	✓	9	59.4	25.4864	24.2751	24.9346	25.3101	24.4687	25.2926	25.2025	25.128	25.4502	25.5828	23.5184	24.852	24.3626	24.9072	25.0521	26.3206	25.5847	25.4022	25.8448	25.8497
P04233	HG2A_HUMAN	HLA class II histocompatibility antigen gamma chain (HLA-DR antigens-associated invariant chain) (Ia antigen-associated invariant chain) (Ii) (CD antigen CD74) [Cleaved into: Class-II-associated invariant chain peptide (CLIP)]	CD74 DHLAG	0.971743	-0.90649		✓	✓	7	37.5	24.5385	24.1314	24.4564	23.3205	NaN	24.3808	22.952	22.6418	24.1583	24.3793	22.6522	24.8868	22.5312	NaN	NaN	23.6499	23.9056	23.6383	26.1321	25.9687
P19022	CADH2_HUMAN	Cadherin-2 (CDw325) (Neural cadherin) (N-cadherin) (CD antigen CD325)	CDH2 CDHN NCAD	1.81218	-0.936365		✓	✓	12	24	25.7665	24.2602	26.09	25.3338	24.8608	24.7423	25.9474	25.6553	25.071	26.3588	23.6934	NaN	25.5663	24.5936	24.8149	25.8646	26.4476	26.2271	26.0479	26.0782
O00478	BT3A3_HUMAN	Butyrophilin subfamily 3 member A3	BTN3A3 BTF3	1.44018	-0.955041		✓	✓	8	21.1	24.0921	NaN	NaN	NaN	NaN	NaN	NaN	NaN	22.7953	23.1115	22.9008	NaN	23.0048	22.4353	NaN	25.2567	23.7963	23.9932	23.6511	23.3613
P13473	LAMP2_HUMAN	Lysosome-associated membrane glycoprotein 2 (LAMP-2) (Lysosome-associated membrane protein 2) (CD107 antigen-like family member B) (LGP-96) (CD antigen CD107b)	LAMP2	0.982743	-0.962686		✓	✓	6	15.4	24.1877	22.5854	NaN	23.1794	24.2921	25.4013	24.6183	24.1552	22.9962	24.9061	23.1294	25.5996	24.0183	24.0716	24.5435	NaN	NaN	24.2474	25.5805	25.421
Q9GZU1	MCLN1_HUMAN	Mucolipin-1 (ML1) (MG-2) (Mucolipidin) (Transient receptor potential channel mucolipin 1) (TRPML1)	MCOLN1 ML4 TRPML1 MSTP080	1.39859	-0.978387		✓	✓	5	16.4	NaN	NaN	21.812	23.0919	NaN	24.242	23.0479	22.9086	23.2325	23.5787	NaN	NaN	23.0468	23.4608	24.019	24.0981	23.0845	NaN	25.025	24.682
P22897	MRC1_HUMAN	Macrophage mannose receptor 1 (MMR) (C-type lectin domain family 13 member D) (C-type lectin domain family 13 member D-like) (Human mannose receptor) (hMR) (Macrophage mannose receptor 1-like protein 1) (CD antigen CD206)	MRC1 CLEC13D CLEC13DL MRC1L1	0.879269	-0.989663		✓	✓	19	22.5	23.976	21.6649	NaN	NaN	NaN	25.5596	23.1121	NaN	24.6925	NaN	24.1044	NaN	24.2548	22.8841	23.9394	24.0482	23.6535	24.5559	26.1896	25.4943
O15258	RER1_HUMAN	Protein RER1	RER1	1.53984	-1.02947		✓	✓	4	24.5	25.1514	22.4667	23.6317	23.6133	NaN	23.8919	24.1869	23.7071	23.9856	24.5787	NaN	24.4624	24.531	24.4764	24.443	NaN	24.2824	24.1979	26.0111	25.9729
O00264	PGRC1_HUMAN	Membrane-associated progesterone receptor component 1 (mPR) (Dap1) (IZA)	PGRMC1 HPR6.6 PGRMC	2.11997	-1.03917		✓	✓	15	65.1	28.1119	25.9115	26.4626	26.451	26.2683	26.8321	27.1159	26.5213	26.7654	26.8641	27.0475	25.6676	26.2607	26.9285	27.1429	28.5477	26.8343	26.6687	28.4091	28.1865
P02730	B3AT_HUMAN	Band 3 anion transport protein (Anion exchange protein 1) (AE 1) (Anion exchanger 1) (Solute carrier family 4 member 1) (CD antigen CD233)	SLC4A1 AE1 DI EPB3	0.739793	-1.16183		✓	✓	35	46.5	25.2695	31.0252	29.7218	27.6072	30.9749	28.7248	28.2737	29.1446	28.8335	27.2806	31.5429	31.6168	29.0555	27.8837	29.4381	31.8009	30.5931	30.4335	29.2969	29.1491
P54709	AT1B3_HUMAN	Sodium/potassium-transporting ATPase subunit beta-3 (Sodium/potassium-dependent ATPase subunit beta-3) (ATPB-3) (CD antigen CD298)	ATP1B3	1.8764	-1.1719		✓	✓	10	48.7	25.4572	23.8384	25.5179	23.3397	NaN	25.7178	24.2703	24.5907	24.9719	24.743	22.5752	24.9945	24.9958	24.0885	25.0175	26.6335	25.7177	25.775	25.2919	25.3408
Q9P0L0	VAPA_HUMAN	Vesicle-associated membrane protein-associated protein A (VAMP-A) (VAMP-associated protein A) (VAP-A) (33 kDa VAMP-associated protein) (VAP-33)	VAPA VAP33	2.58118	-1.38531		✓	✓	15	62.2	25.6997	25.6072	27.1186	27.2624	26.0502	27.3904	26.9782	26.7558	26.8864	26.8689	24.9309	25.2596	26.7989	26.3272	26.7267	28.5015	26.7725	27.1752	28.4117	28.286
P43007	SATT_HUMAN	Neutral amino acid transporter A (Alanine/serine/cysteine/threonine transporter 1) (ASCT-1) (Solute carrier family 1 member 4)	SLC1A4 ASCT1 SATT	3.11003	-1.39077		✓	✓	12	37	23.7738	24.5678	24.0124	25.2044	23.9739	25.1264	24.1471	24.0175	23.501	24.5291	23.2118	NaN	23.737	24.4183	24.4382	25.4317	25.0748	24.4695	26.4873	26.44
Q04941	PLP2_HUMAN	Proteolipid protein 2 (Differentiation-dependent protein A4) (Intestinal membrane A4 protein)	PLP2 A4	1.02813	-1.41605		✓	✓	3	34.9	24.3187	22.823	21.8616	24.4064	NaN	NaN	NaN	25.876	24.3006	NaN	NaN	NaN	NaN	25.8506	NaN	NaN	25.388	25.5241	25.7893	25.784
Q8TCT9	HM13_HUMAN	Minor histocompatibility antigen H13 (EC 3.4.23.-) (Intramembrane protease 1) (IMP-1) (IMPAS-1) (hIMP1) (Presenilin-like protein 3) (Signal peptide peptidase)	HM13 H13 IMP1 PSL3 SPP MSTP086	2.57608	-1.4903		✓	✓	7	29.4	25.3964	23.1076	24.55	23.3857	24.7187	NaN	23.9304	23.8335	24.1429	25.031	22.9971	NaN	24.0701	23.734	23.8007	26.5698	24.5178	24.4291	26.2703	25.933
P36269	GGT5_HUMAN	Glutathione hydrolase 5 proenzyme (EC 3.4.19.13) (Gamma-glutamyl transpeptidase-related enzyme) (GGT-rel) (Gamma-glutamyltransferase 5) (GGT 5) (EC 2.3.2.2) (Gamma-glutamyltransferase-like activity 1) (Gamma-glutamyltranspeptidase 5) (Leukotriene-C4 hydrolase) (EC 3.4.19.14) [Cleaved into: Glutathione hydrolase 5 heavy chain; Glutathione hydrolase 5 light chain]	GGT5 GGTLA1	2.10158	-1.50229		✓	✓	16	40.6	27.5744	26.9072	26.8573	25.4367	24.7185	27.7442	25.6321	25.3139	26.6275	25.3404	27.2171	28.3923	25.4798	26.1816	26.4704	28.7111	27.9654	27.9858	27.5436	27.27
P42892	ECE1_HUMAN	Endothelin-converting enzyme 1 (ECE-1) (EC 3.4.24.71)	ECE1	1.91454	-1.61652		✓	✓	15	29.7	24.8698	21.8005	24.0601	23.5349	NaN	24.4708	24.5302	22.2329	23.7677	26.9305	24.7712	24.6787	24.2203	25.5448	24.1663	25.8457	25.9783	25.6752	25.7604	26.1012
P04839	CY24B_HUMAN	Cytochrome b-245 heavy chain (EC 1.-.-.-) (CGD91-phox) (Cytochrome b(558) subunit beta) (Cytochrome b558 subunit beta) (Heme-binding membrane glycoprotein gp91phox) (NADPH oxidase 2) (Neutrophil cytochrome b 91 kDa polypeptide) (Superoxide-generating NADPH oxidase heavy chain subunit) (gp91-1) (gp91-phox) (p22 phagocyte B-cytochrome)	CYBB NOX2	2.88279	-1.78582		✓	✓	11	31.1	25.4429	24.4039	24.3292	23.196	NaN	24.5442	22.5892	23.4752	24.1757	24.3207	24.1549	26.4976	23.7748	24.0736	23.5587	27.0975	25.5898	25.3899	25.7705	25.9873
P21964	COMT_HUMAN	Catechol O-methyltransferase (EC 2.1.1.6)	COMT	4.45185	-1.84703		✓	✓	21	76.8	28.0746	25.979	27.184	26.6484	26.4456	27.5264	26.3821	26.2484	25.9866	27.448	26.4276	27.4171	25.3159	26.8403	26.7136	28.8526	27.9785	28.6414	28.7269	28.5816
Q6PCB7	S27A1_HUMAN	Long-chain fatty acid transport protein 1 (Arachidonate--CoA ligase) (EC 6.2.1.15) (Fatty acid transport protein 1) (FATP-1) (Long-chain-fatty-acid--CoA ligase) (EC 6.2.1.3) (Solute carrier family 27 member 1) (Very long-chain acyl-CoA synthetase) (EC 6.2.1.-)	SLC27A1 ACSVL5 FATP1	3.88282	-1.85076		✓	✓	12	35.3	23.4431	NaN	23.8468	23.084	NaN	NaN	24.4827	NaN	22.9891	23.7835	NaN	NaN	23.9102	22.8966	NaN	26.2995	24.973	24.7661	25.5068	25.4807
O96005	CLPT1_HUMAN	Putative lipid scramblase CLPTM1 (Cleft lip and palate transmembrane protein 1)	CLPTM1	2.71827	-2.10816		✓	✓	13	33.3	25.5281	21.7154	21.7299	23.6228	23.0686	24.64	24.5401	24.041	24.494	24.3921	23.2829	NaN	24.0031	24.509	24.0224	NaN	25.7189	25.2648	26.2617	26.4985
Q86VB7	C163A_HUMAN	Scavenger receptor cysteine-rich type 1 protein M130 (Hemoglobin scavenger receptor) (CD antigen CD163) [Cleaved into: Soluble CD163 (sCD163)]	CD163 M130	1.98393	-2.3006		✓	✓	23	35.2	25.4309	24.9096	NaN	24.4509	23.067	26.6074	24.3439	20.6705	24.8046	25.0381	25.5034	NaN	25.5001	24.7116	23.9885	24.3449	26.4771	26.5566	28.3702	28.4567
P22413	ENPP1_HUMAN	Ectonucleotide pyrophosphatase/phosphodiesterase family member 1 (E-NPP 1) (Membrane component chromosome 6 surface marker 1) (Phosphodiesterase I/nucleotide pyrophosphatase 1) (Plasma-cell membrane glycoprotein PC-1) [Cleaved into: Ectonucleotide pyrophosphatase/phosphodiesterase family member 1, secreted form] [Includes: Alkaline phosphodiesterase I (EC 3.1.4.1); Nucleotide pyrophosphatase (NPP…	ENPP1 M6S1 NPPS PC1 PDNP1	1.82227	-2.42715		✓	✓	20	38.9	26.708	23.7301	24.0453	26.9559	22.5918	NaN	23.023	NaN	24.3135	21.2238	21.7954	NaN	21.2734	21.6403	22.9015	25.8242	26.0366	25.9547	25.9244	25.1467
Q687X5	STEA4_HUMAN	Metalloreductase STEAP4 (EC 1.16.1.9) (Six-transmembrane epithelial antigen of prostate 4) (SixTransMembrane protein of prostate 2) (Tumor necrosis factor, alpha-induced protein 9)	STEAP4 STAMP2 TNFAIP9	1.91902	-2.44334		✓	✓	23	52.7	22.5683	27.2072	27.388	25.1759	22.7797	22.7878	25.7439	23.3017	25.0377	NaN	27.4658	25.8702	24.4194	27.03	NaN	28.8515	26.9882	27.2849	27.5902	27.1848
P02786	TFR1_HUMAN	Transferrin receptor protein 1 (TR) (TfR) (TfR1) (Trfr) (T9) (p90) (CD antigen CD71) [Cleaved into: Transferrin receptor protein 1, serum form (sTfR)]	TFRC	2.38232	-2.57779		✓	✓	18	33.3	26.4843	NaN	NaN	NaN	NaN	23.8188	22.681	21.8789	24.0788	23.1745	21.1255	23.7858	NaN	22.4357	23.494	26.6079	24.3111	25.2315	26.9682	26.2489
Q12797	ASPH_HUMAN	Aspartyl/asparaginyl beta-hydroxylase (EC 1.14.11.16) (Aspartate beta-hydroxylase) (ASP beta-hydroxylase) (Peptide-aspartate beta-dioxygenase)	ASPH BAH	5.53202	-2.65622		✓	✓	19	33.6	26.0905	25.199	24.7614	24.3654	23.2637	24.3442	24.8539	24.4969	26.0856	25.8434	25.4592	25.3909	23.6393	24.1283	24.1523	27.6376	27.1424	27.2406	27.7728	27.5123
O94911	ABCA8_HUMAN	ABC-type organic anion transporter ABCA8 (EC 7.6.2.-) (ATP-binding cassette sub-family A member 8)	ABCA8 KIAA0822	3.00448	-2.75551		✓	✓	15	17.5	NaN	23.1328	NaN	NaN	NaN	NaN	23.359	NaN	NaN	NaN	NaN	NaN	NaN	NaN	NaN	26.6601	25.2403	25.7871	26.2291	26.0903
Q13488	VPP3_HUMAN	V-type proton ATPase 116 kDa subunit a 3 (V-ATPase 116 kDa subunit a 3) (Osteoclastic proton pump 116 kDa subunit) (OC-116 kDa) (OC116) (T-cell immune regulator 1) (T-cell immune response cDNA7 protein) (TIRC7) (Vacuolar proton translocating ATPase 116 kDa subunit a isoform 3)	TCIRG1 ATP6N1C ATP6V0A3	3.12663	-2.9781		✓	✓	12	29	NaN	NaN	NaN	NaN	NaN	NaN	NaN	NaN	22.0993	NaN	21.6714	NaN	22.2449	NaN	22.6894	25.4027	23.8866	24.5608	26.4183	25.5033
Q6PIU2	NCEH1_HUMAN	Neutral cholesterol ester hydrolase 1 (NCEH) (EC 3.1.1.-) (Acetylalkylglycerol acetylhydrolase) (2-acetyl MAGE hydrolase) (EC 3.1.1.71) (Arylacetamide deacetylase-like 1)	NCEH1 AADACL1 KIAA1363	5.32357	-3.08793		✓	✓	12	44.9	24.3927	22.5465	21.6764	23.655	22.228	22.6992	NaN	20.6172	23.7356	23.1465	23.4264	23.6973	23.4058	22.5745	22.6769	25.7846	25.2572	25.5723	26.7422	26.5397
P08183	MDR1_HUMAN	ATP-dependent translocase ABCB1 (ATP-binding cassette sub-family B member 1) (Multidrug resistance protein 1) (EC 7.6.2.2) (P-glycoprotein 1) (Phospholipid transporter ABCB1) (EC 7.6.2.1) (CD antigen CD243)	ABCB1 MDR1 PGY1	4.48221	-3.51896		✓	✓	29	27.5	24.6333	23.941	24.4057	24.6116	23.4013	NaN	24.4033	24.3741	22.6582	25.755	21.3244	21.6917	22.6779	23.161	23.3928	26.3122	26.1101	26.445	28.2112	28.5274
O15118	NPC1_HUMAN	NPC intracellular cholesterol transporter 1 (Niemann-Pick C1 protein)	NPC1	4.61202	-4.01652		✓	✓	15	17.6	23.0931	20.0063	21.0052	22.0519	22.1939	NaN	NaN	22.7426	NaN	NaN	NaN	NaN	NaN	21.8854	22.2919	25.3815	25.0883	25.0052	27.2367	26.915
P01130	LDLR_HUMAN	Low-density lipoprotein receptor (LDL receptor)	LDLR	0	-4.16287		✓	✓	16	32.7	21.5173	NaN	NaN	NaN	NaN	NaN	NaN	NaN	NaN	NaN	NaN	NaN	NaN	NaN	NaN	23.7264	24.5854	24.6319	27.6982	27.759
Q8WTV0	SCRB1_HUMAN	Scavenger receptor class B member 1 (SRB1) (CD36 and LIMPII analogous 1) (CLA-1) (CD36 antigen-like 1) (Collagen type I receptor, thrombospondin receptor-like 1) (SR-BI) (CD antigen CD36)	SCARB1 CD36L1 CLA1	5.49312	-4.18134		✓	✓	13	27.9	22.787	NaN	NaN	NaN	NaN	NaN	NaN	24.0975	NaN	23.8818	NaN	23.4983	NaN	23.9539	25.1694	28.7918	27.4689	27.649	28.31	28.177
O76062	ERG24_HUMAN	Delta(14)-sterol reductase TM7SF2 (Delta-14-SR) (EC 1.3.1.70) (3-beta-hydroxysterol Delta (14)-reductase) (Another new gene 1 protein) (C-14 sterol reductase) (C14SR) (Putative sterol reductase SR-1) (Sterol C14-reductase) (Transmembrane 7 superfamily member 2)	TM7SF2 ANG1	5.45726	-4.44792		✓	✓	7	20.6	24.1764	23.2707	21.6436	23.7072	23.8364	24.1497	NaN	22.8585	22.6325	23.6655	NaN	NaN	22.9895	22.3184	22.7203	25.1903	26.9574	26.8939	29.5143	29.5039
P10620	MGST1_HUMAN	Microsomal glutathione S-transferase 1 (Microsomal GST-1) (EC 2.5.1.18) (Microsomal GST-I)	MGST1 GST12 MGST	3.31469	-5.4704		✓	✓	9	79.4	NaN	24.5857	NaN	NaN	NaN	NaN	NaN	23.0812	25.5049	NaN	NaN	NaN	NaN	NaN	NaN	28.471	29.4973	29.5906	31.0159	30.7303
P22760	AAAD_HUMAN	Arylacetamide deacetylase (EC 3.1.1.3)	AADAC DAC	0	NaN		✓		11	46.6	NaN	NaN	NaN	NaN	NaN	NaN	NaN	NaN	NaN	NaN	NaN	NaN	NaN	NaN	NaN	26.8522	26.5733	26.4272	26.1236	25.915
P33897	ABCD1_HUMAN	ATP-binding cassette sub-family D member 1 (EC 3.1.2.-) (EC 7.6.2.-) (Adrenoleukodystrophy protein) (ALDP)	ABCD1 ALD	0	NaN		✓		8	17.2	NaN	NaN	NaN	NaN	NaN	NaN	NaN	NaN	NaN	NaN	NaN	NaN	NaN	NaN	NaN	NaN	23.6006	23.4976	24.8724	24.5483
Q8TD22	SFXN5_HUMAN	Sideroflexin-5	SFXN5	0	NaN		✓		3	17.9	NaN	NaN	NaN	NaN	NaN	NaN	NaN	NaN	NaN	NaN	NaN	NaN	NaN	NaN	NaN	NaN	24.2759	24.1317	24.4984	23.9583
Q96HR9	REEP6_HUMAN	Receptor expression-enhancing protein 6 (Polyposis locus protein 1-like 1)	REEP6 C19orf32 DP1L1	0	NaN		✓		5	23.7	NaN	NaN	NaN	NaN	NaN	NaN	NaN	NaN	NaN	NaN	NaN	NaN	NaN	NaN	NaN	28.2288	24.1434	24.5587	25.6466	24.5609
Q9Y426	C2CD2_HUMAN	C2 domain-containing protein 2 (Transmembrane protein 24-like)	C2CD2 C21orf25 C21orf258 TMEM24L	0	NaN		✓		13	36.5	NaN	NaN	NaN	NaN	NaN	NaN	NaN	NaN	NaN	NaN	NaN	NaN	NaN	NaN	NaN	25.8963	25.1062	24.9494	25.6112	25.7043
Q9NRX3	NUA4L_HUMAN	NADH dehydrogenase [ubiquinone] 1 alpha subcomplex subunit 4-like 2 (NADH-ubiquinone oxidoreductase MLRQ subunit homolog) (NUOMS)	NDUFA4L2	0	4.47552		✓		9	69	25.5877	24.2534	22.9382	25.2113	25.7547	27.8903	26.7337	27.6581	25.6904	25.1671	24.13	NaN	25.1701	26.2262	26.2227	NaN	21.1412	NaN	NaN	NaN
Q9BX97	PLVAP_HUMAN	Plasmalemma vesicle-associated protein (Fenestrated endothelial-linked structure protein) (Plasmalemma vesicle protein 1) (PV-1)	PLVAP FELS PV1	1.48729	1.89545		✓		19	41.4	25.6575	25.5069	28.6544	26.3876	26.3121	28.4497	26.8663	27.0321	26.8887	24.1589	22.7401	25.6714	27.0813	28.0567	26.2035	NaN	24.779	24.643	25.1778	23.3297
O76024	WFS1_HUMAN	Wolframin	WFS1	1.18643	1.81449		✓		25	40	24.6226	21.2733	NaN	22.9382	NaN	NaN	22.1999	24.2749	22.7827	27.6311	24.1972	24.9922	24.3666	26.235	25.2785	NaN	21.9505	22.2938	22.8457	22.5828
Q56VL3	OCAD2_HUMAN	OCIA domain-containing protein 2 (Ovarian carcinoma immunoreactive antigen-like protein)	OCIAD2	1.17642	1.76812		✓		8	64.3	22.2957	23.0548	25.9604	25.054	24.0875	24.8225	26.0356	22.7591	25.4029	25.0469	20.7419	NaN	23.5232	23.4735	24.2055	NaN	22.0503	NaN	22.0438	22.7009
O95470	SGPL1_HUMAN	Sphingosine-1-phosphate lyase 1 (S1PL) (SP-lyase 1) (SPL 1) (hSPL) (EC 4.1.2.27) (Sphingosine-1-phosphate aldolase)	SGPL1 KIAA1252	2.40103	1.61599		✓		16	39.3	25.8592	23.6237	26.2882	25.9956	24.6353	24.8026	25.6367	25.8655	24.9942	25.9073	23.603	NaN	24.5019	24.8066	24.4282	NaN	22.3771	23.7485	23.9579	23.7234
O94901	SUN1_HUMAN	SUN domain-containing protein 1 (Protein unc-84 homolog A) (Sad1/unc-84 protein-like 1)	SUN1 KIAA0810 UNC84A	1.94981	1.60433		✓		21	43.5	25.5778	25.3577	25.0403	26.1708	24.5071	25.9667	25.548	24.1965	25.52	24.6118	24.1303	25.1693	25.9025	26.6024	24.5624	25.4552	21.5004	21.7569	24.6565	24.8972
Q96G97	BSCL2_HUMAN	Seipin (Bernardinelli-Seip congenital lipodystrophy type 2 protein)	BSCL2	1.10181	1.57169		✓		8	27.6	25.703	22.9772	25.6192	25.0925	25.4682	25.4285	25.9707	25.5242	25.3524	26.2234	22.222	24.9171	25.2764	23.5845	25.5635	NaN	NaN	NaN	23.6261	23.2203
Q15904	VAS1_HUMAN	V-type proton ATPase subunit S1 (V-ATPase subunit S1) (Protein XAP-3) (V-ATPase Ac45 subunit) (V-ATPase S1 accessory protein) (Vacuolar proton pump subunit S1)	ATP6AP1 ATP6IP1 ATP6S1 VATPS1 XAP3	4.42455	1.53387		✓		10	25.5	25.7733	23.8575	25.636	25.297	25.6794	25.694	25.487	24.895	25.5212	25.3922	24.4128	25.5189	25.0327	25.0891	25.664	NaN	23.475	23.7022	23.9266	23.8141
Q16799	RTN1_HUMAN	Reticulon-1 (Neuroendocrine-specific protein)	RTN1 NSP	1.64327	1.47978		✓		22	46.6	24.3184	24.9412	26.4052	26.809	26.5948	27.8177	25.9839	25.6042	25.8517	26.4572	24.9346	23.4311	26.0164	25.4968	26.5425	NaN	24.3305	23.193	25.2302	24.5817
O14949	QCR8_HUMAN	Cytochrome b-c1 complex subunit 8 (Complex III subunit 8) (Complex III subunit VIII) (Ubiquinol-cytochrome c reductase complex 9.5 kDa protein) (Ubiquinol-cytochrome c reductase complex ubiquinone-binding protein QP-C)	UQCRQ	1.09792	1.43636		✓		6	47.6	24.275	23.9893	23.9136	25.0962	NaN	26.9318	25.5843	23.9534	25.3319	22.2183	NaN	NaN	23.8909	23.2195	23.6897	NaN	21.6975	21.3635	24.3696	24.1886
Q7Z7H5	TMED4_HUMAN	Transmembrane emp24 domain-containing protein 4 (Endoplasmic reticulum stress-response protein 25) (ERS25) (GMP25iso) (Putative NF-kappa-B-activating protein 156) (p24 family protein alpha-3) (p24alpha3)	TMED4 ERS25	1.70403	1.27038		✓		9	41	26.5577	23.9021	25.9044	25.732	23.9584	25.8116	26.3767	25.0486	26.337	26.181	25.4337	NaN	26.7446	26.7269	25.8285	NaN	24.946	23.8033	25.0974	24.0841
O95563	MPC2_HUMAN	Mitochondrial pyruvate carrier 2 (Brain protein 44)	MPC2 BRP44	1.40784	1.23978		✓		7	57.5	26.4397	26.3896	26.7999	27.8505	27.202	27.2649	26.9569	25.6453	26.3855	25.7721	NaN	NaN	24.746	24.3654	25.0318	NaN	24.5844	24.6374	25.2978	25.398
P03928	ATP8_HUMAN	ATP synthase protein 8 (A6L) (F-ATPase subunit 8)	MT-ATP8 ATP8 ATPASE8 MTATP8	0.924832	1.2264		✓		4	52.9	25.8355	24.6931	23.5388	24.8858	26.1195	26.5686	26.2913	24.9943	25.4593	24.658	NaN	NaN	24.056	23.5582	24.7523	NaN	22.6914	21.3597	25.6154	25.5543
Q9Y2H6	FND3A_HUMAN	Fibronectin type-III domain-containing protein 3A (Human gene expressed in odontoblasts)	FNDC3A FNDC3 HUGO KIAA0970	1.65369	1.18626		✓		24	38.4	27.6321	24.4393	24.3505	25.9493	25.1073	25.5276	26.6413	25.329	25.9167	26.1926	24.0938	24.48	24.9597	26.2927	26.5559	24.2753	24.4397	23.7261	25.0113	24.439
Q8NE86	MCU_HUMAN	Calcium uniporter protein, mitochondrial (HsMCU) (Coiled-coil domain-containing protein 109A)	MCU C10orf42 CCDC109A	0.469168	1.1306		✓		8	28.5	25.6358	23.2931	26.723	24.4436	23.4253	25.3299	24.9753	23.943	22.5411	22.6437	21.3584	NaN	NaN	22.4262	22.3792	NaN	NaN	NaN	22.793	22.5023
O95674	CDS2_HUMAN	Phosphatidate cytidylyltransferase 2 (EC 2.7.7.41) (CDP-DAG synthase 2) (CDP-DG synthase 2) (CDP-diacylglycerol synthase 2) (CDS 2) (CDP-diglyceride pyrophosphorylase 2) (CDP-diglyceride synthase 2) (CTP:phosphatidate cytidylyltransferase 2)	CDS2	1.85792	1.11497		✓		14	38.2	27.0436	26.3393	28.8487	26.9804	27.1443	28.2933	27.6887	26.9789	27.3182	27.9768	26.3999	28.3575	26.9657	26.4959	26.7249	27.7338	26.0433	25.7587	25.6815	25.7264
Q8NF91	SYNE1_HUMAN	Nesprin-1 (Enaptin) (KASH domain-containing protein 1) (KASH1) (Myocyte nuclear envelope protein 1) (Myne-1) (Nuclear envelope spectrin repeat protein 1) (Synaptic nuclear envelope protein 1) (Syne-1)	SYNE1 C6orf98 KIAA0796 KIAA1262 KIAA1756 MYNE1	0.93975	1.0509		✓		45	8.6	25.637	24.2871	23.6682	25.9162	24.2119	25.4393	25.3808	26.3827	25.3198	24.8955	23.1135	NaN	25.6345	25.377	25.1659	NaN	22.3519	NaN	24.8394	24.748
Q9H0V9	LMA2L_HUMAN	VIP36-like protein (Lectin mannose-binding 2-like) (LMAN2-like protein)	LMAN2L VIPL PSEC0028 UNQ368/PRO704	1.89777	1.01942		✓		6	24.7	23.568	22.1237	23.0605	23.8844	23.5702	24.2841	23.5223	23.4895	23.0656	23.7312	22.4506	NaN	23.5768	22.83	23.9764	NaN	22.2363	NaN	22.127	22.6784
P56378	ATP68_HUMAN	ATP synthase subunit ATP5MJ, mitochondrial (6.8 kDa mitochondrial proteolipid protein) (MLQ) (ATP synthase membrane subunit 6.8PL)	ATP5MJ ATP5MPL C14orf2 MP68 PRO1574	0.701508	0.965304		✓		3	63.8	NaN	25.0686	28.8218	26.1356	26.396	26.3518	25.1062	25.836	25.8725	25.4459	22.8983	NaN	24.0986	25.5748	25.2006	25.4427	24.0268	24.1127	NaN	24.9587
Q9H3K2	GHITM_HUMAN	Growth hormone-inducible transmembrane protein (Dermal papilla-derived protein 2) (Mitochondrial morphology and cristae structure 1) (MICS1) (Transmembrane BAX inhibitor motif-containing protein 5)	GHITM DERP2 MICS1 TMBIM5 My021 UNQ244/PRO281	0.428815	0.963075		✓		8	24.9	21.9731	24.5167	25.6287	27.1355	25.0024	27.0857	25.1701	25.6871	25.4956	22.5277	20.6984	NaN	24.1307	23.9864	24.6226	NaN	22.0816	21.6773	25.4142	25.1633
Q14643	ITPR1_HUMAN	Inositol 1,4,5-trisphosphate receptor type 1 (IP3 receptor isoform 1) (IP3R 1) (InsP3R1) (Type 1 inositol 1,4,5-trisphosphate receptor) (Type 1 InsP3 receptor)	ITPR1 INSP3R1	0.89956	0.956616		✓		53	31	26.6922	24.9448	26.9498	26.6403	24.9053	27.3844	27.2076	25.7953	25.4309	25.4687	22.942	NaN	25.1925	25.4301	23.7507	24.7607	24.0146	24.6511	25.0003	24.9098
P54289	CA2D1_HUMAN	Voltage-dependent calcium channel subunit alpha-2/delta-1 (Voltage-gated calcium channel subunit alpha-2/delta-1) [Cleaved into: Voltage-dependent calcium channel subunit alpha-2-1; Voltage-dependent calcium channel subunit delta-1]	CACNA2D1 CACNL2A CCHL2A MHS3	1.98127	0.94331		✓		43	50.1	28.0728	25.9224	28.0666	27.6384	26.698	26.9008	27.0122	28.1244	26.5112	28.2459	26.9055	27.7227	27.1189	28.1295	27.3344	26.8951	26.1465	26.4813	26.344	26.2179
O43676	NDUB3_HUMAN	NADH dehydrogenase [ubiquinone] 1 beta subcomplex subunit 3 (Complex I-B12) (CI-B12) (NADH-ubiquinone oxidoreductase B12 subunit)	NDUFB3	1.3924	0.938294		✓		4	29.6	24.5505	24.061	NaN	NaN	24.7377	NaN	24.4291	24.9757	NaN	24.1988	NaN	NaN	NaN	NaN	24.6612	NaN	22.5039	22.9787	24.3195	24.5099
Q9Y3B3	TMED7_HUMAN	Transmembrane emp24 domain-containing protein 7 (p24 family protein gamma-3) (p24gamma3) (p27)	TMED7 CGI-109	1.28026	0.894745		✓		7	38.4	27.7894	25.883	25.7663	27.8225	27.1004	26.5304	26.4451	26.3176	26.6362	27.5428	26.0566	24.9371	26.5184	27.4566	26.1329	NaN	25.3025	25.408	26.1345	25.9588
Q9Y241	HIG1A_HUMAN	HIG1 domain family member 1A, mitochondrial (Hypoxia-inducible gene 1 protein) (RCF1 homolog A) (RCF1a)	HIGD1A HIG1 HSPC010	0.698083	0.829622		✓		6	59.1	25.2069	24.3609	25.3706	25.8012	25.1754	26.49	25.8163	24.209	26.1125	24.2603	23.562	NaN	24.5734	24.7645	NaN	25.7626	23.5316	22.132	25.4717	NaN
Q9HD45	TM9S3_HUMAN	Transmembrane 9 superfamily member 3 (EP70-P-iso) (SM-11044-binding protein)	TM9SF3 SMBP UNQ245/PRO282	1.07612	0.818274		✓		12	22.8	25.8719	23.4626	25.5754	24.6627	24.6371	26.1098	25.3264	25.2511	25.2209	25.3208	23.2526	24.7768	25.3304	24.7856	24.7301	NaN	23.1785	23.6905	24.9136	24.7614
Q9Y4W6	AFG32_HUMAN	AFG3-like protein 2 (EC 3.4.24.-) (Paraplegin-like protein)	AFG3L2	0.451968	0.806248		✓		45	61.4	26.3617	26.5906	28.8119	28.2155	26.7495	27.8609	28.0086	27.729	26.0534	26.524	22.1577	24.4303	24.2759	26.186	26.3538	23.6805	25.5197	25.56	26.8339	26.4776
P12236	ADT3_HUMAN	ADP/ATP translocase 3 (ADP,ATP carrier protein 3) (ADP,ATP carrier protein, isoform T2) (ANT 2) (Adenine nucleotide translocator 3) (ANT 3) (Solute carrier family 25 member 6) [Cleaved into: ADP/ATP translocase 3, N-terminally processed]	SLC25A6 AAC3 ANT3 CDABP0051	0.792654	0.767169		✓		25	76.2	30.3968	30.0341	31.4229	32.0221	31.8317	31.8751	31.1875	30.89	30.1949	30.3906	27.8427	29.1322	29.3935	30.3073	30.0585	29.8361	29.3269	29.3596	30.0546	29.9137
Q8IVP5	FUND1_HUMAN	FUN14 domain-containing protein 1	FUNDC1	0.310972	0.766723		✓		3	23.2	23.5274	NaN	25.9669	22.8042	23.2756	24.4451	23.6555	22.0553	22.7277	22.5355	20.5471	NaN	21.9267	21.0853	21.2365	NaN	NaN	NaN	21.8479	22.1246
P60468	SC61B_HUMAN	Protein transport protein Sec61 subunit beta	SEC61B	0.520963	0.764489		✓		3	37.5	NaN	22.6303	NaN	23.4363	NaN	NaN	24.371	NaN	24.1249	24.656	23.3846	NaN	25.2143	25.1101	25.0126	NaN	22.1237	21.8456	25.0307	24.8044
O15173	PGRC2_HUMAN	Membrane-associated progesterone receptor component 2 (Progesterone membrane-binding protein) (Steroid receptor protein DG6)	PGRMC2 DG6 PMBP	1.86252	0.762589		✓		14	49.8	26.6912	25.4219	27.0549	26.0086	26.2018	27.2014	26.0789	26.0616	26.3054	26.4395	25.5238	25.6622	26.0991	26.9438	26.2818	NaN	25.2243	25.7266	25.4016	25.6574
Q9UHQ4	BAP29_HUMAN	B-cell receptor-associated protein 29 (BCR-associated protein 29) (Bap29)	BCAP29 BAP29	0.524664	0.73788		✓		7	24.5	21.0563	21.7654	21.8135	23.5418	23.3242	24.7772	22.8622	23.6357	23.5531	24.083	22.2449	NaN	24.2888	24.4473	23.5176	NaN	21.5787	NaN	23.0979	22.7336
P50402	EMD_HUMAN	Emerin	EMD EDMD STA	0.996847	0.70879		✓		13	66.5	25.966	24.2819	24.2225	26.1768	25.3547	26.2854	25.7327	25.5066	25.7869	25.2954	24.2856	NaN	26.0539	26.213	25.2614	NaN	23.9373	24.4872	25.2392	25.3362
Q7KZN9	COX15_HUMAN	Cytochrome c oxidase assembly protein COX15 homolog	COX15	0.385253	0.681677		✓		9	28.8	25.7704	23.2229	26.8463	26.2872	25.4729	27.3276	25.5373	23.5486	24.853	22.9165	NaN	NaN	22.7122	22.7439	22.6468	24.2587	24.7649	22.7489	23.4028	24.4493
Q75T13	PGAP1_HUMAN	GPI inositol-deacylase (EC 3.1.-.-) (Post-GPI attachment to proteins factor 1) (hPGAP1)	PGAP1 UNQ3024/PRO9822	0	0.675684		✓		15	26.1	24.1242	22.421	24.5062	24.7229	NaN	24.1949	23.6404	23.2599	23.7324	24.6687	23.3476	25.2404	23.9511	24.3144	23.2633	NaN	23.2806	NaN	NaN	NaN
Q9H1E5	TMX4_HUMAN	Thioredoxin-related transmembrane protein 4 (Thioredoxin domain-containing protein 13)	TMX4 KIAA1162 TXNDC13 PSEC0095 UNQ475/PRO938	1.01436	0.670433		✓		8	36.7	25.5219	23.7981	25.4697	25.5009	25.2177	24.9524	25.2023	24.3484	25.1868	25.9885	24.6765	24.7963	26.3196	25.8949	24.8855	25.6536	23.3935	25.4787	24.0412	24.0008
O00391	QSOX1_HUMAN	Sulfhydryl oxidase 1 (hQSOX) (EC 1.8.3.2) (Quiescin Q6)	QSOX1 QSCN6 UNQ2520/PRO6013	0.486398	0.65434		✓		13	25.8	25.8408	22.4958	25.559	25.0296	22.4533	22.9966	24.6432	23.0816	23.8306	24.1174	NaN	NaN	24.9057	23.9292	23.9485	24.8849	NaN	23.9094	22.6273	22.2169
P24539	AT5F1_HUMAN	ATP synthase F(0) complex subunit B1, mitochondrial (ATP synthase peripheral stalk-membrane subunit b) (ATP synthase proton-transporting mitochondrial F(0) complex subunit B1) (ATP synthase subunit b) (ATPase subunit b)	ATP5PB ATP5F1	0.558649	0.646103		✓		19	58.6	28.4836	28.3434	28.7386	29.5227	29.6054	30.1308	28.7739	28.0202	28.0361	28.2234	25.9418	25.9749	27.2803	27.4122	27.6396	27.4519	26.7048	26.7853	28.3492	28.1872
P57105	SYJ2B_HUMAN	Synaptojanin-2-binding protein (Mitochondrial outer membrane protein 25)	SYNJ2BP OMP25	0.571308	0.638767		✓		6	57.9	23.6746	NaN	25.4389	24.4561	24.1952	26.2391	24.7529	23.649	24.898	24.0773	NaN	NaN	24.3071	23.3272	23.3808	NaN	NaN	22.8408	24.374	23.9679
P56385	ATP5I_HUMAN	ATP synthase subunit e, mitochondrial (ATPase subunit e) (ATP synthase membrane subunit e) [Cleaved into: ATP synthase subunit e, mitochondrial, N-terminally processed]	ATP5ME ATP5I ATP5K	0.708154	0.630052		✓		4	52.2	26.7463	25.7254	27.6462	27.0313	27.4491	28.1538	26.7239	26.5455	26.633	25.5992	NaN	26.0599	25.2342	24.5624	25.7866	26.4552	25.5154	25.294	25.532	26.1592
Q9HDC9	APMAP_HUMAN	Adipocyte plasma membrane-associated protein (Protein BSCv)	APMAP C20orf3 UNQ1869/PRO4305	0.68836	0.61753		✓		22	61.8	28.6644	26.3839	26.8358	27.2224	27.4213	28.568	28.4057	28.1572	28.2475	28.5023	26.8472	25.5474	27.7491	28.1161	27.656	27.3314	25.9869	26.075	27.8095	27.8177
Q9H061	T126A_HUMAN	Transmembrane protein 126A	TMEM126A	0.553068	0.604098		✓		12	73.8	24.8487	23.7083	22.2646	26.1129	24.8973	24.9278	25.261	24.6465	23.3956	23.7202	NaN	NaN	23.0309	22.7871	23.3075	23.8012	23.1872	22.6629	24.3461	23.3316
P24390	ERD21_HUMAN	ER lumen protein-retaining receptor 1 (KDEL endoplasmic reticulum protein retention receptor 1) (KDEL receptor 1) (Putative MAPK-activating protein PM23)	KDELR1 ERD2.1	0.473403	0.591368		✓		4	26.9	26.26	23.2433	NaN	23.9846	24.1576	NaN	NaN	23.2685	23.4755	25.1845	NaN	NaN	24.1939	22.6656	23.1275	NaN	22.8156	22.7135	24.0701	23.8596
O60831	PRAF2_HUMAN	PRA1 family protein 2	PRAF2 JM4	0.613755	0.582695		✓		4	23	25.2058	24.1101	26.3995	24.3037	23.7358	25.6359	25.8574	24.5431	24.7818	25.0851	24.4639	26.5023	24.6951	25.1704	24.9111	25.9482	25.0121	25.1073	22.9291	23.2235
Q9UDW1	QCR9_HUMAN	Cytochrome b-c1 complex subunit 9 (Complex III subunit 9) (Complex III subunit X) (Cytochrome c1 non-heme 7 kDa protein) (Ubiquinol-cytochrome c reductase complex 7.2 kDa protein)	UQCR10 UCRC HSPC119	0.65907	0.553512		✓		2	38.1	26.4287	26.5924	27.5338	26.5564	26.8451	27.3331	27.1458	25.8526	26.8849	25.5768	NaN	24.8247	25.1707	25.7288	25.0451	24.7392	25.5225	25.6625	26.2485	26.3166
Q6PML9	ZNT9_HUMAN	Zinc transporter 9 (ZnT-9) (Human embryonic lung protein) (HuEL) (Solute carrier family 30 member 9)	SLC30A9 C4orf1 HUEL	0.36059	0.53933		✓		13	24.3	24.1098	24.5848	25.6539	26.9698	25.2924	26.1865	26.0865	24.9886	23.7504	23.7273	NaN	NaN	23.4078	24.1552	24.3408	NaN	23.6163	NaN	24.9017	24.4611
Q9C0E8	LNP_HUMAN	Endoplasmic reticulum junction formation protein lunapark (ER junction formation factor lunapark)	LNPK KIAA1715 LNP	0.693069	0.525046		✓		13	40.7	25.7028	24.3074	26.9606	25.8051	25.6986	25.8923	25.0174	24.8992	25.3199	25.3319	24.3669	25.4979	25.1657	25.5924	24.9673	NaN	NaN	24.4919	25.2418	24.7962
Q9Y3E0	GOT1B_HUMAN	Vesicle transport protein GOT1B (Germ cell tumor 2) (Golgi transport 1 homolog B) (Putative NF-kappa-B-activating protein 470) (hGOT1a)	GOLT1B GCT2 GOT1A CGI-141 HDCMA39P UNQ432/PRO793	0.367605	0.44372		✓		4	25.4	25.2288	NaN	26.2097	23.9314	24.1029	NaN	24.6696	22.9458	23.5572	24.5543	23.4216	25.6596	23.3773	24.6547	24.387	25.1657	24.2139	NaN	23.1879	23.1037
Q9NTJ4	MA2C1_HUMAN	Alpha-mannosidase 2C1 (EC 3.2.1.24) (Alpha mannosidase 6A8B) (Alpha-D-mannoside mannohydrolase) (Mannosidase alpha class 2C member 1)	MAN2C1 MANA MANA1	0.433604	0.436655		✓		18	32.2	25.4627	23.0854	26.1158	24.6004	24.5075	24.9555	24.0617	24.7538	24.5559	24.374	23.4268	24.6392	24.4409	23.4366	24.1146	NaN	24.5017	NaN	23.9727	23.5219
P27824	CALX_HUMAN	Calnexin (IP90) (Major histocompatibility complex class I antigen-binding protein p88) (p90)	CANX	0.903087	0.430301		✓		35	60.5	30.3346	28.3781	29.4987	29.6011	29.493	29.6348	29.9973	29.5563	29.2167	30.0197	28.9506	29.6495	29.2731	29.7541	29.2909	30.0798	28.4215	28.5296	29.2205	29.1467
P42167	LAP2B_HUMAN	Lamina-associated polypeptide 2, isoforms beta/gamma (Thymopoietin, isoforms beta/gamma) (TP beta/gamma) (Thymopoietin-related peptide isoforms beta/gamma) (TPRP isoforms beta/gamma) [Cleaved into: Thymopoietin (TP) (Splenin); Thymopentin (TP5)]	TMPO LAP2	0.888728	0.427904		✓		17	50.9	26.6582	25.6397	26.0244	27.2197	26.2238	27.3597	26.5021	26.588	27.036	25.3874	25.9555	NaN	26.6838	26.4811	25.9342	25.9712	26.0022	25.6882	26.1262	26.1061
Q3SXM5	HSDL1_HUMAN	Inactive hydroxysteroid dehydrogenase-like protein 1 (Short chain dehydrogenase/reductase family 12C member 3)	HSDL1 SDR12C3	0.274724	0.411886		✓		11	37.9	25.4959	22.7068	24.9231	25.2975	NaN	25.6806	24.6867	NaN	23.7579	22.1009	NaN	NaN	23.567	23.3838	NaN	NaN	23.9276	23.4331	24.0741	23.5578
Q15363	TMED2_HUMAN	Transmembrane emp24 domain-containing protein 2 (Membrane protein p24A) (p24) (p24 family protein beta-1) (p24beta1)	TMED2 RNP24	0.460391	0.393695		✓		6	30.8	27.6149	24.8548	27.0804	27.3691	26.8184	27.2883	26.3951	26.4864	25.9717	27.0164	24.6845	26.0773	25.8417	27.1112	26.3887	25.5984	25.8544	25.9798	26.4971	26.4348
Q9BZF1	OSBL8_HUMAN	Oxysterol-binding protein-related protein 8 (ORP-8) (OSBP-related protein 8)	OSBPL8 KIAA1451 ORP8 OSBP10	0.305115	0.356842		✓		11	18.9	24.3634	21.9557	25.1468	24.3639	NaN	24.0243	24.3041	23.1294	23.7763	23.5014	NaN	NaN	23.2282	23.6388	22.2247	25.1877	22.8816	22.9078	22.7887	22.6404
P09669	COX6C_HUMAN	Cytochrome c oxidase subunit 6C (Cytochrome c oxidase polypeptide VIc)	COX6C	0.236585	0.346112		✓		7	64	25.1754	25.5542	27.1185	25.2177	26.3815	25.7885	26.5962	27.5315	26.2192	25.2224	22.8551	NaN	24.2494	24.6251	26.1997	26.2608	23.8881	24.4382	25.886	25.9159
Q8NBN3	TM87A_HUMAN	Transmembrane protein 87A	TMEM87A PSEC0094	0.238891	0.343067		✓		8	16.2	24.8383	22.5101	25.0892	23.5207	24.1915	24.5677	24.0503	24.3133	23.5596	23.5088	22.3503	NaN	23.5527	22.816	23.637	NaN	NaN	NaN	23.3037	23.5109
Q16647	PTGIS_HUMAN	Prostacyclin synthase (EC 5.3.99.4) (Hydroperoxy icosatetraenoate dehydratase) (EC 4.2.1.152) (Prostaglandin I2 synthase)	PTGIS CYP8 CYP8A1	0.125512	0.341421		✓		9	29.2	27.5754	23.3912	NaN	21.5299	24.3121	NaN	NaN	NaN	24.5595	21.5995	NaN	NaN	NaN	NaN	NaN	24.0878	23.0243	23.7797	23.6458	22.895
P09601	HMOX1_HUMAN	Heme oxygenase 1 (HO-1) (EC 1.14.14.18) [Cleaved into: Heme oxygenase 1 soluble form]	HMOX1 HO HO1	0.2438	0.326475		✓		11	54.5	24.786	24.3027	23.6237	24.9383	NaN	NaN	NaN	NaN	23.7728	23.5771	26.3414	25.115	25.7404	24.6686	22.4822	NaN	23.9468	24.0718	24.1914	24.4289
O75027	ABCB7_HUMAN	Iron-sulfur clusters transporter ABCB7, mitochondrial (ATP-binding cassette sub-family B member 7, mitochondrial) (ATP-binding cassette transporter 7) (ABC transporter 7 protein)	ABCB7 ABC7	0.120697	0.313888		✓		16	39.8	24.8821	23.4218	27.0599	26.0744	24.8352	27.2149	24.8665	24.1402	22.8641	23.6167	NaN	NaN	NaN	22.7791	22.4415	NaN	NaN	23.0129	24.8771	24.7174
P12074	CX6A1_HUMAN	Cytochrome c oxidase subunit 6A1, mitochondrial (Cytochrome c oxidase polypeptide VIa-liver) (Cytochrome c oxidase subunit VIA-liver) (COX VIa-L)	COX6A1 COX6AL	0.118989	0.311218		✓		2	43.1	27.6865	25.8431	24.4529	25.6265	25.8059	26.4755	26.109	26.4723	28.4838	25.5083	NaN	21.513	26.6893	25.4438	23.8147	24.9012	NaN	NaN	25.7058	25.5861
P67812	SC11A_HUMAN	Signal peptidase complex catalytic subunit SEC11A (EC 3.4.21.89) (Endopeptidase SP18) (Microsomal signal peptidase 18 kDa subunit) (SPase 18 kDa subunit) (SEC11 homolog A) (SEC11-like protein 1) (SPC18)	SEC11A SEC11L1 SPC18 SPCS4A	0.310884	0.306648		✓		6	30.7	25.2153	23.0952	24.9923	23.5029	23.9969	25.1454	23.7387	23.8461	23.6537	25.2377	23.2594	23.4618	24.0843	23.7754	23.99	NaN	NaN	23.9868	23.6229	23.6694
O95168	NDUB4_HUMAN	NADH dehydrogenase [ubiquinone] 1 beta subcomplex subunit 4 (Complex I-B15) (CI-B15) (NADH-ubiquinone oxidoreductase B15 subunit)	NDUFB4	0.474135	0.298092		✓		4	41.1	24.7392	25.5744	25.315	NaN	NaN	25.6106	26.5252	25.7125	25.1261	24.8424	NaN	NaN	24.5341	24.7095	25.1928	NaN	25.0713	25.103	24.8492	24.8321
Q9Y5M8	SRPRB_HUMAN	Signal recognition particle receptor subunit beta (SR-beta) (Protein APMCF1)	SRPRB PSEC0230	0.218466	0.253565		✓		13	59.8	25.9405	23.1354	23.9533	24.6913	24.5189	25.3478	24.6127	24.9267	25.495	25.1453	23.8063	NaN	24.5602	24.7868	25.7296	NaN	23.8432	23.2751	25.4648	25.4454
Q9UBV2	SE1L1_HUMAN	Protein sel-1 homolog 1 (Suppressor of lin-12-like protein 1) (Sel-1L)	SEL1L TSA305 UNQ128/PRO1063	0.283591	0.244291		✓		22	51.6	27.1077	24.2287	26.0971	25.9633	24.8112	25.8478	25.3653	25.0245	24.9772	26.0347	24.178	NaN	25.1617	24.8755	25.0839	25.4876	25.122	25.0884	25.2096	24.5697
Q92544	TM9S4_HUMAN	Transmembrane 9 superfamily member 4 (Tumor cannibalism associated protein 1)	TM9SF4 KIAA0255 TUCAP1	0.209637	0.224333		✓		7	17.1	26.1431	NaN	26.2181	25.035	NaN	NaN	25.4447	23.9199	24.6531	24.9298	23.7112	24.1189	24.9275	24.8639	23.6901	25.6169	23.6163	24.1822	24.6865	24.7996
Q9UBX3	DIC_HUMAN	Mitochondrial dicarboxylate carrier (DIC) (Solute carrier family 25 member 10)	SLC25A10 DIC	0.116402	0.214406		✓		12	49.5	24.6309	24.2396	27.1141	25.8167	NaN	26.0286	25.1475	23.5895	23.5381	23.2677	NaN	NaN	NaN	23.6069	23.0023	NaN	24.9056	24.7679	23.9862	23.6578
Q8IV08	PLD3_HUMAN	5'-3' exonuclease PLD3 (EC 3.1.16.1) (Choline phosphatase 3) (HindIII K4L homolog) (Hu-K4) (Phosphatidylcholine-hydrolyzing phospholipase D3) (Phospholipase D3) (PLD 3)	PLD3	0.191873	0.207946		✓		19	56.3	28.9852	25.6313	28.1496	27.4505	26.9164	27.7847	27.7984	27.23	26.8419	28.1275	27.238	28.9628	27.2855	29.1491	27.9264	27.6132	26.9334	26.9837	27.9767	27.9457
Q9P035	HACD3_HUMAN	Very-long-chain (3R)-3-hydroxyacyl-CoA dehydratase 3 (EC 4.2.1.134) (3-hydroxyacyl-CoA dehydratase 3) (HACD3) (Butyrate-induced protein 1) (B-ind1) (hB-ind1) (Protein-tyrosine phosphatase-like A domain-containing protein 1)	HACD3 BIND1 PTPLAD1	0.251586	0.204333		✓		15	34.3	27.9526	26.8136	28.6083	27.7392	26.7068	27.9115	28.0324	28.2072	27.5495	29.1882	27.5459	28.1423	27.2811	27.2128	28.8006	28.4248	27.0474	27.2691	27.8848	27.583
Q99943	PLCA_HUMAN	1-acyl-sn-glycerol-3-phosphate acyltransferase alpha (EC 2.3.1.51) (1-acylglycerol-3-phosphate O-acyltransferase 1) (1-AGP acyltransferase 1) (1-AGPAT 1) (Lysophosphatidic acid acyltransferase alpha) (LPAAT-alpha) (Protein G15)	AGPAT1 G15	0.135862	0.202868		✓		3	18	23.6988	22.0736	24.7268	NaN	23.5652	24.1356	23.8783	23.8363	23.0394	24.0698	22.6385	NaN	22.7804	22.8814	23.3247	23.9862	NaN	NaN	NaN	22.4771
Q96IX5	ATPMK_HUMAN	ATP synthase membrane subunit K, mitochondrial (ATP synthase membrane subunit DAPIT, mitochondrial) (Diabetes-associated protein in insulin-sensitive tissues) (HCV F-transactivated protein 2) (Up-regulated during skeletal muscle growth protein 5)	ATP5MK ATP5MD DAPIT HCVFTP2 USMG5 PD04912	0.0872044	0.190622		✓		5	81	27.2255	26.57	28.5172	27.9793	26.5418	27.8825	25.4734	27.3703	27.6155	26.001	22.6786	NaN	25.9784	26.3295	26.2351	23.0101	27.1761	27.5029	27.5906	26.7666
O15533	TPSN_HUMAN	Tapasin (TPN) (TPSN) (NGS-17) (TAP-associated protein) (TAP-binding protein)	TAPBP NGS17 TAPA	0.159346	0.187924		✓		7	35.3	25.1502	23.2612	NaN	24.327	24.2964	24.1767	23.92	22.6732	24.4344	23.0382	23.0135	NaN	NaN	23.8096	23.2964	NaN	22.6157	22.7908	24.4164	24.5577
Q63HM9	PLCX3_HUMAN	PI-PLC X domain-containing protein 3	PLCXD3	0.0926826	0.183649		✓		7	31.2	24.173	23.7372	24.4685	23.8269	22.5264	NaN	24.4232	22.9125	22.7457	26.8009	24.657	NaN	23.1297	23.3401	27.1339	26.1141	22.3807	23.4747	23.8273	24.0063
O95139	NDUB6_HUMAN	NADH dehydrogenase [ubiquinone] 1 beta subcomplex subunit 6 (Complex I-B17) (CI-B17) (NADH-ubiquinone oxidoreductase B17 subunit)	NDUFB6	0.102158	0.183085		✓		6	58.6	24.9268	23.626	24.0358	23.5112	23.6789	25.3707	26.7155	24.8075	24.672	23.7616	21.8978	NaN	23.5501	23.8088	24.6881	NaN	NaN	23.3671	24.5613	24.1761
P43307	SSRA_HUMAN	Translocon-associated protein subunit alpha (TRAP-alpha) (Signal sequence receptor subunit alpha) (SSR-alpha)	SSR1 TRAPA PSEC0262	0.164311	0.17735		✓		4	21	25.3387	23.0386	25.8883	23.8573	25.0808	25.3917	24.7486	24.9959	24.7681	25.4732	24.655	23.7815	25.6253	24.8412	25.1824	NaN	24.8774	24.7987	23.6167	25.3755
Q15629	TRAM1_HUMAN	Translocating chain-associated membrane protein 1 (Protein TRAM1)	TRAM1 TRAM	0.137559	0.168156		✓		8	25.9	25.5972	23.4185	24.614	24.1242	24.743	24.753	25.1111	24.1922	25.2153	24.6427	23.6172	25.3862	24.7538	25.2283	24.0353	NaN	NaN	NaN	24.139	24.7823
Q96KR6	F210B_HUMAN	Protein FAM210B, mitochondrial	FAM210B C20orf108 PSEC0265	0.0877727	0.161026		✓		5	30.2	NaN	22.3999	NaN	26.166	NaN	NaN	NaN	23.1728	24.4956	NaN	NaN	NaN	23.4731	23.1191	22.9531	NaN	23.1322	23.0021	23.9541	23.9987
P61009	SPCS3_HUMAN	Signal peptidase complex subunit 3 (Microsomal signal peptidase 22/23 kDa subunit) (SPC22/23) (SPase 22/23 kDa subunit)	SPCS3 SPC22 UNQ1841/PRO3567	0.162356	0.155009		✓		4	18.9	25.1866	22.8161	24.0831	24.1881	24.3386	25.1927	24.3852	NaN	24.5289	24.5261	24.2037	NaN	24.004	24.7028	24.3837	NaN	23.5216	NaN	24.6025	24.4585
O75964	ATP5L_HUMAN	ATP synthase subunit g, mitochondrial (ATPase subunit g) (ATP synthase membrane subunit g)	ATP5MG ATP5L	0.0845049	0.129154		✓		6	47.6	27.7309	26.9425	29.2557	28.8822	28.0875	29.3694	27.647	27.702	27.6398	27.1464	24.6828	25.9836	26.7173	27.021	26.7441	27.8305	26.6779	26.9923	27.3629	27.6747
P14406	CX7A2_HUMAN	Cytochrome c oxidase subunit 7A2, mitochondrial (Cytochrome c oxidase subunit VIIa-liver/heart) (Cytochrome c oxidase subunit VIIa-L) (Cytochrome c oxidase subunit VIIaL)	COX7A2 COX7AL	0.0693056	0.126425		✓		2	27.7	NaN	27.0185	28.3987	25.8527	27.076	27.2789	28.3776	28.5964	26.9996	27.2154	23.7281	25.8241	25.5515	26.193	26.6732	NaN	26.3681	26.4604	26.7928	26.9541
Q9BVK6	TMED9_HUMAN	Transmembrane emp24 domain-containing protein 9 (GMP25) (Glycoprotein 25L2) (p24 family protein alpha-2) (p24alpha2) (p25)	TMED9 GP25L2	0.155803	0.123546		✓		11	40.9	26.8706	25.8019	25.7186	25.9659	25.1213	26.3284	25.2834	25.5497	25.9938	26.6173	24.8262	24.598	25.8468	26.4262	25.8025	25.9633	25.5716	25.916	25.9886	24.8595
Q9Y2R0	COA3_HUMAN	Cytochrome c oxidase assembly factor 3 homolog, mitochondrial (Coiled-coil domain-containing protein 56) (Mitochondrial translation regulation assembly intermediate of cytochrome c oxidase protein of 12 kDa)	COA3 CCDC56 MITRAC12 HSPC009	0.0520181	0.11994		✓		6	49.1	NaN	NaN	NaN	NaN	24.6059	26.0027	NaN	24.1441	NaN	22.5044	NaN	NaN	NaN	NaN	23.7792	NaN	23.0653	23.1476	25.1193	25.0172
P14625	ENPL_HUMAN	Endoplasmin (94 kDa glucose-regulated protein) (GRP-94) (Heat shock protein 90 kDa beta member 1) (Tumor rejection antigen 1) (gp96 homolog)	HSP90B1 GRP94 TRA1	0.134133	0.113448		✓		65	70.4	32.5904	29.9558	30.8022	30.4319	30.6464	30.8974	31.4892	30.7297	31.1024	31.8439	30.7937	30.2612	30.7445	31.6991	31.1275	31.372	30.4105	30.2988	31.2301	31.1598
O95169	NDUB8_HUMAN	NADH dehydrogenase [ubiquinone] 1 beta subcomplex subunit 8, mitochondrial (Complex I-ASHI) (CI-ASHI) (NADH-ubiquinone oxidoreductase ASHI subunit)	NDUFB8	0.108792	0.108029		✓		6	36	24.5027	23.8486	24.7584	22.5797	24.4282	NaN	25.2982	24.988	24.5862	24.8396	NaN	NaN	NaN	23.5445	23.9023	24.5171	23.653	23.7811	24.314	24.6839
Q5JRA6	TGO1_HUMAN	Transport and Golgi organization protein 1 homolog (TANGO1) (C219-reactive peptide) (D320) (Melanoma inhibitory activity protein 3)	MIA3 KIAA0268 TANGO UNQ6077/PRO20088	0.107266	0.102087		✓		24	23.7	24.6628	22.6388	NaN	24.1124	24.4929	24.4635	24.1848	23.7924	23.4655	24.1296	22.4472	NaN	23.8398	23.6856	24.2274	NaN	23.7332	23.1991	24.1776	23.9102
P00167	CYB5_HUMAN	Cytochrome b5 (Microsomal cytochrome b5 type A) (MCB5)	CYB5A CYB5	0.0533776	0.0988823		✓		7	56	27.8387	25.6058	27.5207	25.8773	26.5217	27.015	27.7803	28.2223	27.4442	29.4858	28.2	27.2302	28.0638	28.0142	28.9092	24.7245	26.9211	27.0424	29.4656	29.2617
Q8IY17	PLPL6_HUMAN	Patatin-like phospholipase domain-containing protein 6 (EC 3.1.1.5) (Neuropathy target esterase)	PNPLA6 NTE	0.0629771	0.0967768		✓		28	36.5	25.5415	24.6719	27.2431	24.7253	25.4228	25.3622	25.912	24.6206	24.8901	25.8491	23.3541	21.9333	24.242	24.3263	24.0422	25.089	24.7229	24.6874	24.6097	24.4526
Q00765	REEP5_HUMAN	Receptor expression-enhancing protein 5 (Polyposis locus protein 1) (Protein TB2)	REEP5 C5orf18 DP1 TB2	0.0396569	0.0962063		✓		7	32.3	25.9091	24.3742	22.5202	26.4141	26.914	27.6278	26.4316	26.2695	26.605	27.3623	25.1268	22.8064	26.1042	26.1214	26.2916	NaN	23.9207	24.53	27.2107	27.1213
Q13724	MOGS_HUMAN	Mannosyl-oligosaccharide glucosidase (EC 3.2.1.106) (Processing A-glucosidase I)	MOGS GCS1	0.100757	0.0937804		✓		25	49	25.9932	24.8651	26.3214	25.3866	24.8184	26.169	26.4222	24.6602	25.6987	26.3423	24.6596	26.1738	26.2474	26.0782	26.3141	26.7553	25.8238	25.5566	24.9579	25.1543
Q9HC07	TM165_HUMAN	Transmembrane protein 165 (Transmembrane protein PT27) (Transmembrane protein TPARL)	TMEM165 TPARL	0.110293	0.0868771		✓		6	23.8	25.0711	NaN	NaN	23.7448	NaN	24.0834	24.4085	NaN	23.9733	24.7143	NaN	NaN	23.9486	24.1555	23.3214	NaN	23.4551	24.1525	24.2773	24.3991
O95870	ABHGA_HUMAN	Phosphatidylserine lipase ABHD16A (EC 3.1.-.-) (Alpha/beta hydrolase domain-containing protein 16A) (Abhydrolase domain-containing protein 16A) (HLA-B-associated transcript 5) (hBAT5) (Monoacylglycerol lipase ABHD16A) (EC 3.1.1.23) (Protein G5)	ABHD16A BAT5 G5 NG26 PP199	0.0684981	0.0863372		✓		17	41.9	25.4926	23.454	24.5528	24.1252	24.6564	25.0426	24.5492	24.5222	24.1611	25.228	23.4897	NaN	24.5662	24.2893	25.4423	NaN	NaN	NaN	24.6551	24.2539
Q9NX47	MARH5_HUMAN	E3 ubiquitin-protein ligase MARCHF5 (EC 2.3.2.27) (Membrane-associated RING finger protein 5) (Membrane-associated RING-CH protein V) (MARCH-V) (Mitochondrial ubiquitin ligase) (MITOL) (RING finger protein 153) (RING-type E3 ubiquitin transferase MARCHF5)	MARCHF5 MARCH5 RNF153	0.0540524	0.0671688		✓		9	43.2	23.9708	22.4473	24.0827	23.7733	23.1988	24.8636	24.018	23.08	23.7116	23.3539	NaN	NaN	22.7215	22.2502	22.7897	NaN	23.149	NaN	23.2937	23.5699
Q15005	SPCS2_HUMAN	Signal peptidase complex subunit 2 (Microsomal signal peptidase 25 kDa subunit) (SPase 25 kDa subunit)	SPCS2 KIAA0102 SPC25	0.0883623	0.0664946		✓		8	32.7	25.9497	24.819	24.7818	24.8677	24.7505	25.7106	25.4172	24.7279	25.0694	25.7707	24.7947	23.8786	25.0768	25.1843	24.7699	NaN	24.57	24.7064	25.3639	25.2454
O14828	SCAM3_HUMAN	Secretory carrier-associated membrane protein 3 (Secretory carrier membrane protein 3)	SCAMP3 C1orf3 PROPIN1	0.0358293	0.0567006		✓		10	47.6	25.8292	23.3129	26.2984	26.1318	NaN	24.4306	24.8865	25.6523	25.2099	25.9191	23.5204	NaN	24.3021	25.794	25.2706	NaN	25.2899	23.5692	25.7125	25.681
Q9P0S9	TM14C_HUMAN	Transmembrane protein 14C	TMEM14C C6orf53 HSPC194	0.0272869	0.0375292		✓		5	67	26.6928	26.4619	26.0386	26.5905	NaN	27.2607	26.7976	26.0475	26.1812	25.2964	25.2527	25.3886	25.4001	25.3066	25.7761	27.5139	25.2176	23.7567	26.6874	26.8121
P61619	S61A1_HUMAN	Protein transport protein Sec61 subunit alpha isoform 1 (Sec61 alpha-1)	SEC61A1 SEC61A	0.0312002	0.0293297		✓		9	21.8	25.4413	24.5778	25.199	24.1021	25.0304	25.2641	24.7779	24.5841	24.5993	25.8269	24.7095	26.1547	24.8645	24.8445	25.5778	26.1382	23.9609	24.1916	25.4829	25.2645
P45880	VDAC2_HUMAN	Voltage-dependent anion-selective channel protein 2 (VDAC-2) (hVDAC2) (Outer mitochondrial membrane protein porin 2)	VDAC2	0.00532503	0.00847066		✓		19	85	29.9758	29.752	30.7701	31.2764	30.1536	30.7002	30.9818	29.9634	29.9893	29.5149	26.7781	28.4485	28.6652	29.407	28.7094	29.5024	29.1103	29.2264	30.1228	30.3577
Q9Y2C4	EXOG_HUMAN	Nuclease EXOG, mitochondrial (EC 3.1.30.-) (Endonuclease G-like 1) (Endo G-like 1)	EXOG ENDOGL1 ENDOGL2 ENGL	0.00347564	0.00544858		✓		7	38.3	23.2618	22.052	25.024	23.5352	NaN	24.5518	24.6225	23.3038	22.8509	NaN	NaN	NaN	NaN	NaN	NaN	NaN	24.1257	23.758	23.3799	23.3156
Q9UH99	SUN2_HUMAN	SUN domain-containing protein 2 (Protein unc-84 homolog B) (Rab5-interacting protein) (Rab5IP) (Sad1/unc-84 protein-like 2)	SUN2 FRIGG KIAA0668 RAB5IP UNC84B	0.00262432	0.00288963		✓		25	54.8	27.2081	26.0841	27.1574	26.0909	26.127	26.9652	26.4723	24.9715	26.8392	25.4903	25.2099	27.0203	26.333	26.4673	25.3671	27.2632	26.5794	26.2827	25.3399	25.7883
Q9NTJ5	SAC1_HUMAN	Phosphatidylinositol-3-phosphatase SAC1 (EC 3.1.3.64) (Phosphatidylinositol-4-phosphate phosphatase) (Suppressor of actin mutations 1-like protein)	SACM1L KIAA0851 SAC1	0.00752912	-0.00965538		✓		28	55.7	26.2271	24.6953	27.0036	26.5929	26.3236	26.683	26.5624	27.3625	25.8561	25.7474	23.9942	25.2598	25.3393	25.7872	26.8423	26.143	25.1797	25.6529	26.5532	26.6116
P03905	NU4M_HUMAN	NADH-ubiquinone oxidoreductase chain 4 (EC 7.1.1.2) (NADH dehydrogenase subunit 4)	MT-ND4 MTND4 NADH4 ND4	0.00573353	-0.0105228		✓		4	10.9	25.5762	25.0558	26.6087	23.4333	25.7347	26.4552	27.079	25.3439	24.8027	25.2188	22.4687	NaN	24.1849	24.4902	25.2097	NaN	25.1964	25.2249	25.0857	25.0098
Q9NX14	NDUBB_HUMAN	NADH dehydrogenase [ubiquinone] 1 beta subcomplex subunit 11, mitochondrial (Complex I-ESSS) (CI-ESSS) (NADH-ubiquinone oxidoreductase ESSS subunit) (Neuronal protein 17.3) (Np17.3) (p17.3)	NDUFB11 UNQ111/PRO1064	0.0201556	-0.043918		✓		4	45.8	25.1681	25.0521	22.2233	24.6925	NaN	26.6754	25.6966	25.9146	25.3141	23.6949	23.5868	NaN	24.1173	24.2945	NaN	NaN	23.6309	NaN	25.1314	25.4769
Q9H330	TM245_HUMAN	Transmembrane protein 245 (Protein CG-2)	TMEM245 C9orf5	0.055111	-0.0496832		✓		13	19.2	25.9387	24.6836	26.0018	24.1463	25.1179	25.6715	26.251	25.2331	25.1824	25.7914	25.0845	24.5231	25.3247	24.8972	25.279	NaN	25.0065	24.6864	25.846	25.7601
Q08380	LG3BP_HUMAN	Galectin-3-binding protein (Basement membrane autoantigen p105) (Lectin galactoside-binding soluble 3-binding protein) (Mac-2-binding protein) (MAC2BP) (Mac-2 BP) (Tumor-associated antigen 90K)	LGALS3BP M2BP	0.0291674	-0.0513692		✓		16	43.4	29.0585	24.477	27.7894	27.3686	26.3581	24.7404	26.1895	26.7752	27.5811	29.0074	26.3524	25.9851	27.7737	27.2039	28.1929	26.6027	26.6269	27.2784	27.3643	27.3357
Q8NBU5	ATAD1_HUMAN	Outer mitochondrial transmembrane helix translocase (EC 7.4.2.-) (ATPase family AAA domain-containing protein 1) (hATAD1) (Thorase)	ATAD1 FNP001	0.0241693	-0.0530017		✓		14	65.4	26.708	24.6056	26.3544	26.2829	25.5439	25.8352	27.2881	24.3154	23.7458	24.9131	22.3089	23.6574	NaN	25.4222	24.5963	NaN	24.475	23.6216	26.2848	26.2812
Q14789	GOGB1_HUMAN	Golgin subfamily B member 1 (372 kDa Golgi complex-associated protein) (GCP372) (Giantin) (Macrogolgin)	GOLGB1	0.0312907	-0.0662865		✓		36	17.6	26.0056	22.0419	25.2281	24.5348	24.7974	25.2435	24.6627	23.46	25.4762	24.6314	NaN	NaN	25.1502	25.1534	23.9475	NaN	NaN	NaN	24.8804	24.5341
Q06136	KDSR_HUMAN	3-ketodihydrosphingosine reductase (KDS reductase) (EC 1.1.1.102) (3-dehydrosphinganine reductase) (Follicular variant translocation protein 1) (FVT-1) (Short chain dehydrogenase/reductase family 35C member 1)	KDSR FVT1 SDR35C1	0.0651322	-0.0702125		✓		8	40.7	25.5945	23.8054	23.7879	24.5156	NaN	24.7482	24.622	NaN	25.0185	24.4796	NaN	23.8325	24.8051	24.1989	23.3354	NaN	23.9454	NaN	24.6568	24.7943
Q9UQ90	SPG7_HUMAN	Paraplegin (EC 3.4.24.-) (Cell matrix adhesion regulator) (Spastic paraplegia 7 protein)	SPG7 CAR CMAR PGN	0.0368549	-0.0746776		✓		18	36.6	23.8943	23.8172	27.2036	25.8934	23.1674	25.308	25.1681	24.2117	23.2785	23.4335	NaN	NaN	NaN	23.3805	22.781	25.5277	24.2424	NaN	23.4127	24.295
Q86UE4	LYRIC_HUMAN	Protein LYRIC (3D3/LYRIC) (Astrocyte elevated gene-1 protein) (AEG-1) (Lysine-rich CEACAM1 co-isolated protein) (Metadherin) (Metastasis adhesion protein)	MTDH AEG1 LYRIC	0.104815	-0.0929124		✓		25	49.1	26.9449	24.8891	26.3722	26.0314	25.1152	26.7183	26.7195	25.2751	26.6768	26.2214	25.3339	25.2855	26.6129	26.7235	26.1387	25.7653	25.7829	26.0529	26.5184	26.6979
P56134	ATPK_HUMAN	ATP synthase subunit f, mitochondrial (ATP synthase membrane subunit f)	ATP5MF ATP5J2 ATP5JL	0.055912	-0.100215		✓		4	41.5	26.0002	26.0804	29.3347	27.1978	26.706	27.2236	27.7568	26.1297	27.2008	26.8244	23.3422	NaN	25.4796	25.5825	25.2777	27.4496	26.5784	26.4661	25.9008	26.2978
Q8WUY1	THEM6_HUMAN	Protein THEM6 (Mesenchymal stem cell protein DSCD75) (Thioesterase superfamily member 6)	THEM6 C8orf55 PSEC0098	0.102166	-0.112173		✓		11	53.4	25.2538	23.0587	24.5137	24.5569	24.3911	25.666	23.5741	23.7413	24.4101	24.2888	23.6726	24.7147	24.2938	24.2563	24.32	25.253	NaN	NaN	24.0851	23.9408
P49257	LMAN1_HUMAN	Protein ERGIC-53 (ER-Golgi intermediate compartment 53 kDa protein) (Gp58) (Intracellular mannose-specific lectin MR60) (Lectin mannose-binding 1)	LMAN1 ERGIC53 F5F8D	0.0908162	-0.121304		✓		22	55.1	28.4951	26.2894	27.1182	28.0471	26.5887	26.6133	27.0191	26.6564	27.306	27.4512	26.2501	23.6641	26.1878	26.7717	26.7992	26.8331	26.6111	26.2841	27.4126	27.2181
Q9Y320	TMX2_HUMAN	Thioredoxin-related transmembrane protein 2 (Cell proliferation-inducing gene 26 protein) (Thioredoxin domain-containing protein 14)	TMX2 TXNDC14 CGI-31 My009 PIG26 PSEC0045 UNQ237/PRO270	0.0548803	-0.122022		✓		5	24.3	23.5996	22.0673	NaN	NaN	NaN	NaN	22.3995	NaN	NaN	NaN	NaN	NaN	NaN	NaN	NaN	NaN	21.9409	21.7394	23.9822	23.5808
Q96GQ5	RUSF1_HUMAN	RUS family member 1	RUSF1 C16orf58	0.120672	-0.122116		✓		8	31.2	25.3346	23.4337	25.6702	23.9203	24.2032	NaN	24.6258	23.323	24.4664	24.4309	22.9306	24.0453	24.4335	24.1678	24.0884	NaN	24.7718	23.7491	24.2209	24.6248
O43674	NDUB5_HUMAN	NADH dehydrogenase [ubiquinone] 1 beta subcomplex subunit 5, mitochondrial (Complex I-SGDH) (CI-SGDH) (NADH-ubiquinone oxidoreductase SGDH subunit)	NDUFB5	0.126704	-0.135113		✓		5	23.3	NaN	22.0211	NaN	23.4457	24.0375	24.7992	23.6564	24.9579	24.3743	23.4523	NaN	23.1494	23.284	23.4898	23.6133	NaN	23.5954	23.5605	24.0403	24.1045
P13073	COX41_HUMAN	Cytochrome c oxidase subunit 4 isoform 1, mitochondrial (Cytochrome c oxidase polypeptide IV) (Cytochrome c oxidase subunit IV isoform 1) (COX IV-1)	COX4I1 COX4	0.0576882	-0.137924		✓		15	65.7	27.8841	26.6319	25.6622	28.4945	27.6387	28.547	28.608	28.3713	28.8754	26.9928	24.1697	22.9214	26.0313	25.5333	26.0405	25.3101	26.4318	26.4325	28.3181	28.331
P51571	SSRD_HUMAN	Translocon-associated protein subunit delta (TRAP-delta) (Signal sequence receptor subunit delta) (SSR-delta)	SSR4 TRAPD	0.155482	-0.162008		✓		6	43.4	26.3412	24.046	24.968	25.5147	25.2729	26.2366	26.4856	25.2062	26.1848	25.6577	26.5591	NaN	25.8148	26.4406	25.5782	27.5686	25.0969	25.1159	25.8128	25.8968
Q9H9B4	SFXN1_HUMAN	Sideroflexin-1	SFXN1	0.106019	-0.162069		✓		15	70.5	28.1232	26.6682	28.3392	28.6813	27.9593	29.0482	28.3537	27.1735	26.6544	26.7502	24.7237	25.9865	25.7582	26.2857	26.3739	27.9375	26.7706	26.6628	27.5523	27.5135
Q13217	DNJC3_HUMAN	DnaJ homolog subfamily C member 3 (Endoplasmic reticulum DNA J domain-containing protein 6) (ER-resident protein ERdj6) (ERdj6) (Interferon-induced, double-stranded RNA-activated protein kinase inhibitor) (Protein kinase inhibitor of 58 kDa) (Protein kinase inhibitor p58)	DNAJC3 P58IPK PRKRI	0.215182	-0.181242		✓		22	56	27.6893	25.3265	25.1878	25.3097	26.1758	NaN	25.804	25.5974	25.8131	27.2391	25.5845	NaN	25.6131	26.193	25.7073	26.4949	26.2757	26.1773	25.7849	25.8814
Q8N766	EMC1_HUMAN	ER membrane protein complex subunit 1	EMC1 KIAA0090 PSEC0263	0.149883	-0.186296		✓		20	35	26.0851	23.8693	26.9129	24.6883	24.6781	25.9575	24.6531	24.0797	24.6975	24.6411	23.4219	26.3425	24.1728	24.5955	24.1735	26.2833	24.5844	24.5261	25.2331	24.6274
Q8NC56	LEMD2_HUMAN	LEM domain-containing protein 2 (hLEM2)	LEMD2	0.176235	-0.187912		✓		13	34.4	25.1365	23.9449	24.5726	24.8253	NaN	25.9898	24.3337	23.2109	24.4375	23.856	22.6632	NaN	24.3791	23.9956	23.9865	NaN	24.5491	24.6366	24.3345	24.2566
Q9H6K4	OPA3_HUMAN	Optic atrophy 3 protein	OPA3	0.0739843	-0.188333		✓		7	43	24.6623	23.3908	26.3956	25.8967	25.682	25.8907	25.2122	21.9416	23.0606	NaN	NaN	NaN	23.4405	23.5091	22.411	25.6404	NaN	NaN	23.8249	23.973
O14653	GOSR2_HUMAN	Golgi SNAP receptor complex member 2 (27 kDa Golgi SNARE protein) (Membrin)	GOSR2 GS27	0.207531	-0.197592		✓		4	26.9	24.0241	NaN	22.8249	22.3772	NaN	NaN	23.3049	NaN	21.9504	23.4665	NaN	NaN	22.4495	22.8954	NaN	23.8842	22.8978	NaN	22.6786	22.9762
Q9P0J0	NDUAD_HUMAN	NADH dehydrogenase [ubiquinone] 1 alpha subcomplex subunit 13 (Cell death regulatory protein GRIM-19) (Complex I-B16.6) (CI-B16.6) (Gene associated with retinoic and interferon-induced mortality 19 protein) (GRIM-19) (Gene associated with retinoic and IFN-induced mortality 19 protein) (NADH-ubiquinone oxidoreductase B16.6 subunit)	NDUFA13 GRIM19 CDA016 CGI-39	0.169661	-0.226529		✓		8	61.1	26.0256	26.3268	26.2627	24.402	26.6934	26.6394	27.6689	26.3848	25.9497	26.7979	23.6387	NaN	24.8366	25.4247	25.8118	27.6808	25.6042	25.2562	26.1341	26.0512
Q9HD20	AT131_HUMAN	Endoplasmic reticulum transmembrane helix translocase (EC 7.4.2.-) (Endoplasmic reticulum P5A-ATPase)	ATP13A1 ATP13A KIAA1825 CGI-152	0.249505	-0.251087		✓		25	29.4	26.3362	23.4626	NaN	24.1906	NaN	25.2114	25.8157	24.5032	24.2147	25.1346	23.5431	24.4543	NaN	24.9855	24.6812	26.0054	24.4877	24.4099	24.9977	24.9102
Q9HCU5	PREB_HUMAN	Prolactin regulatory element-binding protein (Mammalian guanine nucleotide exchange factor mSec12)	PREB SEC12	0.218428	-0.258651		✓		8	36.2	25.6791	22.7981	26.0077	24.4667	NaN	24.6371	25.6358	24.0702	24.3462	24.171	22.832	NaN	23.2653	24.4716	24.3084	25.7338	24.494	24.3328	24.2551	24.2811
P03886	NU1M_HUMAN	NADH-ubiquinone oxidoreductase chain 1 (EC 7.1.1.2) (NADH dehydrogenase subunit 1)	MT-ND1 MTND1 NADH1 ND1	0.131618	-0.258738		✓		6	12.9	24.0742	24.5015	25.0089	21.9946	24.2337	25.2461	25.0342	24.025	23.9217	23.0822	20.121	NaN	22.9107	22.8089	24.6022	26.8557	23.0352	22.888	23.7058	23.2251
Q9BUR5	MIC26_HUMAN	MICOS complex subunit MIC26 (Apolipoprotein O) (MICOS complex subunit MIC23) (Protein FAM121B)	APOO FAM121B MIC23 MIC26 My025 UNQ1866/PRO4302	0.22567	-0.273864		✓		9	72.7	25.94	23.9653	26.0671	26.4844	25.548	26.5946	25.5127	24.9029	24.8731	25.254	22.9771	24.8403	24.9303	24.7805	25.2144	NaN	24.7438	24.9572	26.1315	26.0323
P08574	CY1_HUMAN	Cytochrome c1, heme protein, mitochondrial (EC 7.1.1.8) (Complex III subunit 4) (Complex III subunit IV) (Cytochrome b-c1 complex subunit 4) (Ubiquinol-cytochrome-c reductase complex cytochrome c1 subunit) (Cytochrome c-1)	CYC1	0.247009	-0.278937		✓		17	57.5	28.1388	27.0338	28.8974	28.8747	28.3436	28.8905	28.339	27.0344	28.125	27.2617	26.5545	25.8049	26.8384	26.5804	26.6527	28.2623	27.0591	27.4696	28.1879	28.2057
Q9H3N1	TMX1_HUMAN	Thioredoxin-related transmembrane protein 1 (Thioredoxin domain-containing protein 1) (Transmembrane Trx-related protein)	TMX1 TMX TXNDC TXNDC1 PSEC0085 UNQ235/PRO268	0.378662	-0.285584		✓		8	23.9	25.0175	22.9716	24.3641	24.2067	24.0658	25.0978	24.6829	25.0566	24.2823	24.4389	24.1062	NaN	23.7734	24.453	24.1488	25.9373	24.0707	23.505	24.8688	24.7124
Q8N5G0	SIM20_HUMAN	Small integral membrane protein 20 (Mitochondrial translation regulation assembly intermediate of cytochrome c oxidase protein of 7 kDa) (MITRAC7) [Cleaved into: Phoenixin-14 (PNX-14); Phoenixin-20 (PNX-20)]	SMIM20 C4orf52 MITRAC7	0.255535	-0.304371		✓		2	32.8	NaN	22.3398	22.6743	23.1306	NaN	NaN	24.1724	22.3723	NaN	NaN	NaN	NaN	NaN	NaN	NaN	NaN	22.7845	22.5182	23.9191	23.7472
Q13423	NNTM_HUMAN	NAD(P) transhydrogenase, mitochondrial (EC 7.1.1.1) (Nicotinamide nucleotide transhydrogenase) (Pyridine nucleotide transhydrogenase)	NNT	0.141412	-0.322462		✓		47	46.2	28.9957	27.6501	30.1605	30.5004	29.4554	29.9358	29.8831	29.3956	28.3631	28.1738	25.0722	23.5493	26.6342	27.7605	27.7358	28.7312	28.3301	27.9901	28.8827	28.7667
Q9BTV4	TMM43_HUMAN	Transmembrane protein 43 (Protein LUMA)	TMEM43 UNQ2564/PRO6244	0.603212	-0.323456		✓		19	55.8	27.624	26.7375	26.6872	26.9803	26.8601	27.2385	27.2696	26.7781	27.4768	26.3449	26.0189	26.5223	26.4475	26.8735	26.5956	28.0185	26.6732	26.095	27.5134	27.4687
O14880	MGST3_HUMAN	Microsomal glutathione S-transferase 3 (Microsomal GST-3) (Glutathione peroxidase MGST3) (EC 1.11.1.-) (LTC4 synthase MGST3) (EC 4.4.1.20) (Microsomal glutathione S-transferase III) (Microsomal GST-III)	MGST3	0.327592	-0.342765		✓		10	86.2	29.3371	28.9039	29.9449	30.3793	28.5759	27.9028	28.9487	28.3387	28.0075	28.1973	27.3254	29.5727	27.9762	28.2916	26.7891	29.9382	28.404	28.6629	28.9281	28.6111
Q9BSJ8	ESYT1_HUMAN	Extended synaptotagmin-1 (E-Syt1) (Membrane-bound C2 domain-containing protein)	ESYT1 FAM62A KIAA0747 MBC2	0.620357	-0.349703		✓		42	60	28.6802	26.7689	28.5336	27.4877	27.2943	28.8107	28.1105	27.4413	27.6739	28.2617	27.2459	28.2025	27.9276	28.0688	27.0213	28.6007	28.1644	28.0411	28.1172	28.0015
P04843	RPN1_HUMAN	Dolichyl-diphosphooligosaccharide--protein glycosyltransferase subunit 1 (Dolichyl-diphosphooligosaccharide--protein glycosyltransferase 67 kDa subunit) (Ribophorin I) (RPN-I) (Ribophorin-1)	RPN1	0.632375	-0.349987		✓		32	62.8	29.8531	27.9135	29.056	28.7301	28.5044	29.0729	29.1773	28.4969	29.052	29.4439	28.3596	28.5153	28.9354	29.1091	28.6998	30.4703	28.5884	28.7123	29.2371	29.0482
Q8TC12	RDH11_HUMAN	Retinol dehydrogenase 11 (EC 1.1.1.300) (Androgen-regulated short-chain dehydrogenase/reductase 1) (HCV core-binding protein HCBP12) (Prostate short-chain dehydrogenase/reductase 1) (Retinal reductase 1) (RalR1) (Short chain dehydrogenase/reductase family 7C member 1)	RDH11 ARSDR1 PSDR1 SDR7C1 CGI-82	0.334547	-0.375626		✓		11	53.8	25.9111	24.0548	23.8914	24.3157	25.0193	26.7146	25.2321	25.0616	25.2238	25.0219	23.6908	23.152	24.8956	24.3397	25.0629	23.6933	24.9129	24.5393	26.7809	25.8142
Q9Y512	SAM50_HUMAN	Sorting and assembly machinery component 50 homolog (Transformation-related gene 3 protein) (TRG-3)	SAMM50 SAM50 CGI-51 TRG3	0.372105	-0.386116		✓		24	72.9	28.6995	27.6695	29.3187	28.924	28.6986	28.8339	28.6445	27.9545	28.1556	27.6686	25.7231	26.8049	26.8376	26.5263	27.8066	28.2006	28.2638	27.9661	28.4828	28.4392
P03915	NU5M_HUMAN	NADH-ubiquinone oxidoreductase chain 5 (EC 7.1.1.2) (NADH dehydrogenase subunit 5)	MT-ND5 MTND5 NADH5 ND5	0.307384	-0.387414		✓		8	22.1	25.0484	25.5518	24.6269	22.8362	24.971	25.0715	26.5839	25.2676	24.8762	25.1976	NaN	22.2774	24.6784	24.1628	25.0283	NaN	24.7481	25.2432	25.3684	25.0979
Q96HY6	DDRGK_HUMAN	DDRGK domain-containing protein 1 (Dashurin) (UFM1-binding and PCI domain-containing protein 1)	DDRGK1 C20orf116 UFBP1	0.67881	-0.402511		✓		9	56.1	25.9623	24.0655	25.3153	24.4994	24.9976	25.8791	26.007	25.4822	25.5144	25.4233	25.3798	25.0735	26.2505	25.3789	26.0633	NaN	25.6822	25.632	26.1311	25.8426
P39210	MPV17_HUMAN	Protein Mpv17	MPV17	0.254167	-0.415349		✓		6	63.6	26.0266	24.4279	28.6351	26.067	24.8871	25.7139	25.7469	24.6651	24.3911	24.4241	22.7665	25.5613	22.9521	23.4658	23.5171	26.1305	25.1441	25.3332	25.1226	24.7621
P00403	COX2_HUMAN	Cytochrome c oxidase subunit 2 (EC 7.1.1.9) (Cytochrome c oxidase polypeptide II)	MT-CO2 COII COX2 COXII MTCO2	0.344739	-0.431386		✓		8	44.9	29.0829	27.6081	30.052	27.3922	28.0861	28.6403	30.121	29.0858	28.2962	28.1158	25.4263	27.8151	27.2877	27.0481	28.1175	29.2149	27.8684	28.032	28.8705	28.8961
P84157	MXRA7_HUMAN	Matrix-remodeling-associated protein 7	MXRA7	0.549801	-0.45688		✓		7	65.2	26.6522	NaN	NaN	25.4576	NaN	NaN	NaN	25.1771	25.3962	24.9877	24.5156	NaN	26.1552	25.5098	NaN	NaN	26.2721	25.0578	25.9241	26.4993
P33947	ERD22_HUMAN	ER lumen protein-retaining receptor 2 (ERD2-like protein 1) (ELP-1) (KDEL endoplasmic reticulum protein retention receptor 2) (KDEL receptor 2)	KDELR2 ERD2.2	0.168453	-0.457754		✓		6	40.6	24.9697	22.3272	22.2832	21.1006	24.2562	24.2685	25.1894	NaN	20.9521	23.9768	23.1516	NaN	21.3384	21.8556	23.7757	NaN	NaN	NaN	23.5118	23.4721
Q9NPA0	EMC7_HUMAN	ER membrane protein complex subunit 7	EMC7 C11orf3 C15orf24 HT022 UNQ905/PRO1926	0.885308	-0.45903		✓		5	38.4	23.8556	NaN	23.9541	23.6383	NaN	24.4542	23.9159	23.6671	24.0574	24.0882	22.7481	23.3948	23.3184	22.9797	23.707	NaN	NaN	24.4382	23.9949	23.9699
Q8N5K1	CISD2_HUMAN	CDGSH iron-sulfur domain-containing protein 2 (Endoplasmic reticulum intermembrane small protein) (MitoNEET-related 1 protein) (Miner1) (Nutrient-deprivation autophagy factor-1) (NAF-1)	CISD2 CDGSH2 ERIS ZCD2	0.57619	-0.459939		✓		6	42.2	25.5101	23.8622	26.0785	25.2769	24.9593	25.6506	26.0248	24.4569	24.1544	25.6616	24.0374	24.6914	24.0253	24.4351	23.8811	26.1047	25.2857	24.2086	25.4719	25.4639
O15127	SCAM2_HUMAN	Secretory carrier-associated membrane protein 2 (Secretory carrier membrane protein 2)	SCAMP2	0.453034	-0.460384		✓		2	9.7	25.3395	NaN	23.6734	23.0996	NaN	25.1995	23.6945	23.4645	23.3481	24.453	24.5296	22.1344	NaN	23.0687	24.022	NaN	24.0378	24.3734	24.2074	24.5652
Q8TCJ2	STT3B_HUMAN	Dolichyl-diphosphooligosaccharide--protein glycosyltransferase subunit STT3B (Oligosaccharyl transferase subunit STT3B) (STT3-B) (EC 2.4.99.18) (Source of immunodominant MHC-associated peptides homolog)	STT3B SIMP	1.28416	-0.480672		✓		14	21.2	24.5269	23.7517	24.7202	24.3133	24.3308	25.1771	24.7933	23.9396	24.8632	25.2423	24.0323	NaN	23.9482	24.7217	24.0933	25.3507	24.5676	24.7863	25.151	24.8527
Q15526	SURF1_HUMAN	Surfeit locus protein 1	SURF1 SURF-1	0.256638	-0.493699		✓		5	23.7	24.7709	23.957	27.1556	25.7567	NaN	25.9567	24.7264	24.3921	23.7683	22.3054	21.8455	NaN	NaN	NaN	23.2016	NaN	24.8756	24.6812	24.6713	25.1417
O75396	SC22B_HUMAN	Vesicle-trafficking protein SEC22b (ER-Golgi SNARE of 24 kDa) (ERS-24) (ERS24) (SEC22 vesicle-trafficking protein homolog B) (SEC22 vesicle-trafficking protein-like 1)	SEC22B SEC22L1	0.849804	-0.514151		✓		11	47.9	27.4361	24.8812	27.6223	26.6911	26.5617	26.8491	26.6286	26.0551	26.3547	27.4016	26.4373	26.2919	26.9139	27.2461	26.8603	27.0055	26.687	26.7442	27.7594	27.7849
Q10471	GALT2_HUMAN	Polypeptide N-acetylgalactosaminyltransferase 2 (EC 2.4.1.41) (Polypeptide GalNAc transferase 2) (GalNAc-T2) (pp-GaNTase 2) (Protein-UDP acetylgalactosaminyltransferase 2) (UDP-GalNAc:polypeptide N-acetylgalactosaminyltransferase 2) [Cleaved into: Polypeptide N-acetylgalactosaminyltransferase 2 soluble form]	GALNT2	0.520222	-0.529334		✓		9	31.9	25.0861	NaN	22.8394	NaN	NaN	NaN	24.1946	NaN	NaN	24.1407	NaN	NaN	23.579	NaN	23.0483	23.8833	24.0068	23.5374	25.2095	25.0831
Q9Y5U8	MPC1_HUMAN	Mitochondrial pyruvate carrier 1 (Brain protein 44-like protein)	MPC1 BRP44L CGI-129 HSPC040 PNAS-115	0.252566	-0.532946		✓		7	68.8	26.356	25.6307	27.6038	26.8212	26.5663	26.2587	26.0693	24.5289	24.8355	24.9655	22.3306	24.4787	23.3393	24.1	24.3489	27.2543	NaN	NaN	25.1481	24.8432
Q86Y82	STX12_HUMAN	Syntaxin-12	STX12	0.727699	-0.53687		✓		10	62	24.5195	23.3362	24.6229	24.4679	23.764	24.7923	24.2509	24.4263	24.9938	25.7566	23.9488	26.1771	25.0382	24.6057	24.4934	NaN	25.3589	24.7797	24.5653	25.8952
P04844	RPN2_HUMAN	Dolichyl-diphosphooligosaccharide--protein glycosyltransferase subunit 2 (Dolichyl-diphosphooligosaccharide--protein glycosyltransferase 63 kDa subunit) (RIBIIR) (Ribophorin II) (RPN-II) (Ribophorin-2)	RPN2	1.2157	-0.537727		✓		29	58.5	29.9736	27.6369	28.7123	28.4851	28.2397	28.973	29.2006	28.1884	28.9757	29.3377	28.1038	28.7646	28.8828	28.7702	28.7906	29.8403	29.2257	29.1144	29.091	29.0955
P11117	PPAL_HUMAN	Lysosomal acid phosphatase (LAP) (EC 3.1.3.2)	ACP2	0.823556	-0.537953		✓		10	23.9	24.1404	NaN	24.7656	24.5051	24.0119	25.0256	23.8527	25.8712	24.3331	25.167	24.3487	25.501	23.7621	23.7828	25.2861	26.2408	24.3853	24.8293	25.2545	24.9632
Q9NX40	OCAD1_HUMAN	OCIA domain-containing protein 1 (Ovarian cancer immunoreactive antigen domain containing 1) (Ovarian carcinoma immunoreactive antigen)	OCIAD1 ASRIJ OCIA	0.576626	-0.539941		✓		15	82.4	24.9012	24.8288	26.9833	27.0685	25.9252	27.3584	27.3058	25.6598	26.4286	26.2673	24.2002	24.8212	25.5272	25.8258	25.8682	27.5277	26.0554	26.2908	26.2205	26.2618
O95202	LETM1_HUMAN	Mitochondrial proton/calcium exchanger protein (Leucine zipper-EF-hand-containing transmembrane protein 1)	LETM1	0.323488	-0.552525		✓		32	58.5	27.1729	26.4406	29.1084	28.9284	28.2474	28.8964	28.6513	27.4821	26.9531	26.8751	23.4543	25.6602	25.3978	27.09	25.3738	28.0305	26.8478	26.6504	28.3258	28.1521
Q96S52	PIGS_HUMAN	GPI transamidase component PIG-S (Phosphatidylinositol-glycan biosynthesis class S protein)	PIGS UNQ1873/PRO4316	0.620887	-0.555924		✓		12	40.2	25.3942	22.6543	25.6464	23.0164	23.7241	NaN	23.8441	23.6947	23.7965	24.7907	22.9342	NaN	23.8024	24.09	23.8624	25.7887	24.346	24.4961	24.2232	23.6373
Q96A26	F162A_HUMAN	Protein FAM162A (E2-induced gene 5 protein) (Growth and transformation-dependent protein) (HGTD-P)	FAM162A C3orf28 E2IG5 DC16 FWP001	0.487825	-0.569193		✓		9	35.7	26.7498	25.376	26.646	27.3483	26.6034	27.9737	26.9051	25.5257	26.1781	25.9855	23.3716	NaN	25.7975	25.8096	25.3305	26.9873	25.5945	25.6561	27.6894	27.4904
O43464	HTRA2_HUMAN	Serine protease HTRA2, mitochondrial (EC 3.4.21.108) (High temperature requirement protein A2) (HtrA2) (Omi stress-regulated endoprotease) (Serine protease 25) (Serine proteinase OMI)	HTRA2 OMI PRSS25	0.495132	-0.578222		✓		7	27.9	23.888	24.2221	26.7227	25.4886	25.7475	25.1982	25.9157	23.9516	23.8917	23.3528	24.3462	NaN	22.6548	22.8755	23.2348	24.9693	25.0231	24.9515	25.0614	24.8467
Q9NS69	TOM22_HUMAN	Mitochondrial import receptor subunit TOM22 homolog (hTom22) (1C9-2) (Translocase of outer membrane 22 kDa subunit homolog)	TOMM22 TOM22	0.543775	-0.582434		✓		7	66.2	26.6298	25.4045	26.684	26.8704	25.9294	27.0078	27.8342	26.3917	26.3157	25.2577	NaN	24.965	24.8899	24.2143	24.9511	NaN	26.2624	26.5534	26.5678	26.7591
P61803	DAD1_HUMAN	Dolichyl-diphosphooligosaccharide--protein glycosyltransferase subunit DAD1 (Oligosaccharyl transferase subunit DAD1) (Defender against cell death 1) (DAD-1)	DAD1	1.13662	-0.598986		✓		4	35.4	25.9453	24.0336	24.7935	24.1528	24.7662	25.6486	25.6116	25.2415	25.4519	25.5521	24.6334	24.7857	24.8036	25.4919	25.7355	NaN	25.3008	25.4663	26.1089	25.9592
Q9H2V7	SPNS1_HUMAN	Protein spinster homolog 1 (HSpin1) (Spinster-like protein 1)	SPNS1 SPIN1 PP20300	0.806093	-0.608471		✓		8	32.6	23.3866	NaN	NaN	21.2654	NaN	NaN	22.3467	NaN	21.8894	22.9889	22.5752	NaN	23.4153	22.0649	NaN	NaN	23.437	23.1209	23.0717	22.7705
P60059	SC61G_HUMAN	Protein transport protein Sec61 subunit gamma	SEC61G	0.564642	-0.614894		✓		2	36.8	NaN	NaN	NaN	NaN	NaN	NaN	NaN	NaN	25.9387	25.5005	23.7921	NaN	25.5005	24.5106	NaN	26.4089	25.7473	25.5413	NaN	24.956
P46977	STT3A_HUMAN	Dolichyl-diphosphooligosaccharide--protein glycosyltransferase subunit STT3A (Oligosaccharyl transferase subunit STT3A) (STT3-A) (EC 2.4.99.18) (B5) (Integral membrane protein 1) (Transmembrane protein TMC)	STT3A ITM1 TMC	1.1697	-0.617329		✓		19	27.8	26.7708	25.2867	25.6035	24.9302	25.4207	26.1783	26.1113	25.1107	25.5059	26.9279	25.5488	27.2012	25.9197	26.0076	25.9149	27.2162	26.3617	26.2736	26.3983	26.3162
P57088	TMM33_HUMAN	Transmembrane protein 33 (Protein DB83) (SHINC-3)	TMEM33 DB83	0.588845	-0.626826		✓		8	34.8	25.1649	24.7085	24.0826	24.3671	24.8	26.1363	24.9854	24.0285	25.0028	24.9264	22.9943	22.1433	24.4667	24.9391	23.5389	27.1914	24.0991	24.2791	24.9957	24.6638
P24310	CX7A1_HUMAN	Cytochrome c oxidase subunit 7A1, mitochondrial (Cytochrome c oxidase subunit VIIa-heart) (Cytochrome c oxidase subunit VIIa-H) (Cytochrome c oxidase subunit VIIa-muscle) (Cytochrome c oxidase subunit VIIa-M)	COX7A1 COX7AH	0.465551	-0.63743		✓		2	29.1	NaN	NaN	23.2711	24.286	NaN	23.9742	26.7245	NaN	25.9587	NaN	NaN	NaN	24.1083	24.5458	25.0617	NaN	24.6101	24.7411	26.1208	26.0428
Q9P2E9	RRBP1_HUMAN	Ribosome-binding protein 1 (180 kDa ribosome receptor homolog) (RRp) (ES/130-related protein) (Ribosome receptor protein)	RRBP1 KIAA1398	0.745128	-0.638019		✓		40	36.5	28.0196	24.758	25.9845	25.7921	25.2865	27.2569	26.4369	26.4287	27.4241	26.5515	26.8567	26.1161	27.8586	27.275	26.204	28.1073	26.4535	26.3439	27.546	27.4891
Q9Y276	BCS1_HUMAN	Mitochondrial chaperone BCS1 (h-BCS1) (BCS1-like protein)	BCS1L BCS1	0.395	-0.672507		✓		20	69.2	25.5109	24.2339	27.0164	26.8462	25.3829	25.8254	24.2874	22.7779	22.8879	23.3259	NaN	24.8221	22.9264	23.2202	22.0076	26.9855	24.0663	24.038	25.2707	24.8131
Q96S66	CLCC1_HUMAN	Chloride channel CLIC-like protein 1 (Mid-1-related chloride channel protein 1)	CLCC1 KIAA0761 MCLC	0.473361	-0.709422		✓		12	34.1	24.2554	20.6635	NaN	22.5102	NaN	NaN	22.2034	NaN	22.6599	23.7772	NaN	NaN	23.692	24.0764	23.4911	NaN	22.4828	22.8664	24.8209	24.8139
Q9UGP8	SEC63_HUMAN	Translocation protein SEC63 homolog	SEC63 SEC63L	0.917286	-0.715021		✓		16	30.5	25.7317	22.6127	24.0031	23.8351	NaN	24.5055	24.8254	24.0243	23.4824	24.6289	23.1258	24.2978	NaN	23.4914	23.474	25.0637	23.9908	NaN	24.8101	25.0072
O14548	COX7R_HUMAN	Cytochrome c oxidase subunit 7A-related protein, mitochondrial (COX7a-related protein) (Cytochrome c oxidase subunit VIIa-related protein) (EB1)	COX7A2L COX7AR COX7RP	1.20674	-0.716521		✓		4	54.4	25.4414	24.2121	25.4717	25.2536	NaN	25.2351	25.3269	25.5815	24.4724	24.4714	23.6179	NaN	NaN	NaN	24.0524	NaN	25.3796	25.521	25.6278	25.6602
Q6DD88	ATLA3_HUMAN	Atlastin-3 (EC 3.6.5.-)	ATL3	1.20926	-0.722569		✓		24	65.8	28.1465	26.5789	28.3829	26.9299	27.2037	27.6347	27.1598	27.5146	27.4012	27.8488	26.2285	26.3902	27.3527	26.9682	26.5549	29.5594	27.6626	27.4847	27.499	27.5055
Q96A33	CCD47_HUMAN	PAT complex subunit CCDC47 (Calumin) (Coiled-coil domain-containing protein 47)	CCDC47 GK001 MSTP041 PSEC0077	1.40646	-0.730047		✓		14	36.2	25.6081	23.1989	25.2801	24.9456	NaN	25.5995	24.9862	24.5146	24.858	25.1038	23.7505	24.4927	25.0612	25.4972	24.4142	26.0288	25.6155	25.3451	25.5928	25.1076
Q9Y4P3	TBL2_HUMAN	Transducin beta-like protein 2 (WS beta-transducin repeats protein) (WS-betaTRP) (Williams-Beuren syndrome chromosomal region 13 protein)	TBL2 WBSCR13 UNQ563/PRO1125	0.742066	-0.762061		✓		16	46.3	25.773	21.9439	NaN	23.8619	NaN	24.4397	23.6141	24.3081	22.87	24.1701	22.8332	NaN	23.5347	24.844	25.0475	24.832	23.7108	23.8534	25.5069	25.5905
Q53GQ0	DHB12_HUMAN	Very-long-chain 3-oxoacyl-CoA reductase (EC 1.1.1.330) (17-beta-hydroxysteroid dehydrogenase 12) (17-beta-HSD 12) (3-ketoacyl-CoA reductase) (KAR) (Estradiol 17-beta-dehydrogenase 12) (EC 1.1.1.62) (Short chain dehydrogenase/reductase family 12C member 1)	HSD17B12 SDR12C1	0.740007	-0.763843		✓		20	77.6	27.6151	26.596	27.728	28.0193	27.5451	27.9819	26.684	27.4537	27.2755	27.8954	26.2696	23.2983	27.2394	26.6442	28.0819	27.9605	27.2877	27.9635	28.0385	28.0115
Q6P1A2	MBOA5_HUMAN	Lysophospholipid acyltransferase 5 (LPLAT 5) (EC 2.3.1.-) (1-acylglycerophosphocholine O-acyltransferase) (EC 2.3.1.23) (1-acylglycerophosphoethanolamine O-acyltransferase) (EC 2.3.1.n7) (1-acylglycerophosphoserine O-acyltransferase) (EC 2.3.1.n6) (Lysophosphatidylcholine acyltransferase) (LPCAT) (Lyso-PC acyltransferase) (Lysophosphatidylcholine acyltransferase 3) (Lyso-PC acyltransferase 3) (Ly…	LPCAT3 MBOAT5 OACT5	0.619426	-0.764726		✓		8	21.6	NaN	21.2814	23.1386	22.6714	NaN	NaN	22.5292	23.5048	22.5569	24.3414	23.1522	NaN	NaN	23.2248	NaN	NaN	22.4166	22.5584	25.1283	24.6892
Q03518	TAP1_HUMAN	Antigen peptide transporter 1 (APT1) (EC 7.4.2.14) (ATP-binding cassette sub-family B member 2) (Peptide supply factor 1) (Peptide transporter PSF1) (PSF-1) (Peptide transporter TAP1) (Peptide transporter involved in antigen processing 1) (Really interesting new gene 4 protein) (RING4)	TAP1 ABCB2 PSF1 RING4 Y3	0.512849	-0.788301		✓		13	32.3	27.1404	22.2413	23.0901	24.0715	22.7151	23.6882	24.1178	NaN	24.0847	24.4988	23.2122	NaN	24.0128	24.3581	NaN	NaN	NaN	24.0804	25.1498	24.9424
Q8IW45	NNRD_HUMAN	ATP-dependent (S)-NAD(P)H-hydrate dehydratase (EC 4.2.1.93) (ATP-dependent NAD(P)HX dehydratase) (Carbohydrate kinase domain-containing protein) (NAD(P)HX dehydratase)	NAXD CARKD	0.819568	-0.802868		✓		17	66	26.5385	25.2234	25.1615	26.8789	26.4598	26.8849	27.1079	26.4519	26.2526	25.591	23.3644	23.5955	25.431	25.4589	25.4201	27.5468	26.0128	25.8871	26.3314	26.8429
Q93084	AT2A3_HUMAN	Sarcoplasmic/endoplasmic reticulum calcium ATPase 3 (SERCA3) (SR Ca(2+)-ATPase 3) (EC 7.2.2.10) (Calcium pump 3)	ATP2A3	1.27707	-0.810056		✓		17	20.8	22.9063	23.0603	24.7401	23.1747	22.9521	23.7788	23.6178	23.0596	22.0977	NaN	22.3365	NaN	23.035	23.3699	22.8923	25.428	23.8363	23.8721	23.8855	22.8056
Q9BUN8	DERL1_HUMAN	Derlin-1 (Degradation in endoplasmic reticulum protein 1) (DERtrin-1) (Der1-like protein 1)	DERL1 DER1 UNQ243/PRO276	1.31295	-0.811961		✓		4	16.3	22.7218	22.9004	NaN	23.0179	22.5768	24.3201	NaN	23.3661	23.6156	23.4666	23.3661	NaN	23.3272	24.1698	22.669	NaN	NaN	23.3506	24.6621	24.3025
P00395	COX1_HUMAN	Cytochrome c oxidase subunit 1 (EC 7.1.1.9) (Cytochrome c oxidase polypeptide I)	MT-CO1 COI COXI MTCO1	0.658537	-0.823277		✓		8	24.2	27.9475	26.8265	26.5795	25.1873	25.997	26.3212	28.2905	26.516	25.9581	26.3591	23.0585	NaN	24.4654	24.4127	26.7167	26.964	26.361	26.401	27.4007	27.2168
O96008	TOM40_HUMAN	Mitochondrial import receptor subunit TOM40 homolog (Protein Haymaker) (Translocase of outer membrane 40 kDa subunit homolog) (p38.5)	TOMM40 C19orf1 PEREC1 TOM40	0.979478	-0.832262		✓		14	64	26.8496	26.1854	26.971	26.5816	26.4974	27.2719	26.7205	25.3166	26.1089	26.0528	23.6714	26.0205	24.6882	24.5971	25.0423	27.4331	26.2601	26.0917	26.8748	27.0266
Q6NUK1	SCMC1_HUMAN	Calcium-binding mitochondrial carrier protein SCaMC-1 (Mitochondrial ATP-Mg/Pi carrier protein 1) (Mitochondrial Ca(2+)-dependent solute carrier protein 1) (Small calcium-binding mitochondrial carrier protein 1) (Solute carrier family 25 member 24)	SLC25A24 APC1 MCSC1 SCAMC1	1.13918	-0.840031		✓		22	54.1	27.5602	25.5034	27.2936	27.5995	26.2623	26.7065	27.4206	25.5387	25.8081	25.9386	24.6936	25.147	25.648	26.1853	25.0368	26.7459	26.8861	27.0196	27.3319	26.9974
Q5RI15	COX20_HUMAN	Cytochrome c oxidase assembly protein COX20, mitochondrial	COX20 FAM36A	0.790595	-0.893575		✓		5	69.5	25.0571	22.5079	24.6095	25.1506	24.0202	NaN	24.4704	NaN	24.2356	23.2391	22.298	NaN	NaN	23.6136	NaN	26.8029	23.55	23.732	25.181	24.803
Q9BW72	HIG2A_HUMAN	HIG1 domain family member 2A, mitochondrial (RCF1 homolog B) (RCF1b)	HIGD2A	0.869388	-0.911907		✓		2	50.9	26.0395	25.6643	26.3514	NaN	25.6171	NaN	26.6732	26.1506	NaN	NaN	22.9368	NaN	NaN	25.1949	25.2796	26.5154	26.4869	NaN	26.1125	26.7138
Q9NX62	IMPA3_HUMAN	Golgi-resident adenosine 3',5'-bisphosphate 3'-phosphatase (Golgi-resident PAP phosphatase) (gPAPP) (EC 3.1.3.7) (3'(2'), 5'-bisphosphate nucleotidase 2) (Inositol monophosphatase domain-containing protein 1) (Myo-inositol monophosphatase A3) (Phosphoadenosine phosphate 3'-nucleotidase)	BPNT2 IMPA3 IMPAD1	1.71375	-0.918933		✓		5	27.9	24.7428	23.0125	24.6716	23.6573	22.852	22.9888	23.8739	23.4379	24.3525	24.8027	23.3584	NaN	24.2092	24.1002	23.6202	NaN	25.1812	24.9093	24.2645	24.6579
Q96B49	TOM6_HUMAN	Mitochondrial import receptor subunit TOM6 homolog (Overexpressed breast tumor protein) (Translocase of outer membrane 6 kDa subunit homolog)	TOMM6 OBTP TOM6	1.17334	-0.949422		✓		2	56.8	24.765	23.9178	25.2647	25.0607	24.4085	25.5702	26.1869	24.5482	25.3402	24.2072	NaN	NaN	NaN	23.4202	23.9989	NaN	NaN	25.96	25.5849	25.4755
Q6UXV4	MIC27_HUMAN	MICOS complex subunit MIC27 (Apolipoprotein O-like) (Protein FAM121A)	APOOL CXorf33 FAM121A MIC27 UNQ8193/PRO23204	1.11017	-1.01912		✓		13	64.6	26.5796	25.1509	26.466	26.5793	25.8012	26.241	26.0327	24.2	25.8901	25.5579	22.4749	NaN	24.3846	24.4032	24.598	26.2777	26.0416	26.0438	26.6777	26.6117
Q96G23	CERS2_HUMAN	Ceramide synthase 2 (CerS2) (LAG1 longevity assurance homolog 2) (SP260) (Sphingosine N-acyltransferase CERS2) (EC 2.3.1.24) (Tumor metastasis-suppressor gene 1 protein) (Very-long-chain ceramide synthase CERS2) (EC 2.3.1.297)	CERS2 LASS2 TMSG1	1.19994	-1.02412		✓		4	14.2	25.9394	NaN	24.6323	24.4502	NaN	NaN	23.8705	NaN	NaN	23.8974	NaN	NaN	NaN	23.7835	NaN	25.5027	24.969	24.4162	26.2311	26.1459
Q6UW68	TM205_HUMAN	Transmembrane protein 205	TMEM205 UNQ501/PRO1018	1.34963	-1.02825		✓		6	42.9	26.2948	23.9666	23.3229	25.1765	24.5645	26.4145	25.9272	25.4909	25.263	25.3564	24.4961	23.8206	24.698	25.0204	25.8854	26.2792	24.7926	25.434	27.2438	26.6242
O95479	G6PE_HUMAN	GDH/6PGL endoplasmic bifunctional protein [Includes: Hexose-6-phosphate dehydrogenase (Glucose 1-dehydrogenase) (GDH) (EC 1.1.1.47) (Glucose-6-phosphate dehydrogenase) (EC 1.1.1.363); 6-phosphogluconolactonase (6PGL) (EC 3.1.1.31)]	H6PD GDH	1.41012	-1.14917		✓		12	23.3	23.6947	21.8487	NaN	NaN	NaN	23.3208	NaN	NaN	NaN	NaN	22.3208	NaN	NaN	NaN	22.4194	NaN	23.197	23.7708	24.4941	24.0183
Q96AQ6	PBIP1_HUMAN	Pre-B-cell leukemia transcription factor-interacting protein 1 (Hematopoietic PBX-interacting protein)	PBXIP1 HPIP	1.881	-1.15374		✓		14	30.1	24.5925	22.566	25.1324	23.0127	NaN	23.8427	23.9343	NaN	23.9706	24.3777	23.0001	NaN	23.8367	23.235	NaN	NaN	25.1693	25.2024	24.5843	24.7501
Q9Y3A6	TMED5_HUMAN	Transmembrane emp24 domain-containing protein 5 (p24 family protein gamma-2) (p24gamma2) (p28)	TMED5 CGI-100 UNQ397/PRO733	1.30215	-1.19754		✓		7	41	25.5151	22.9107	24.5681	NaN	NaN	NaN	23.8868	23.8629	23.2511	25.4995	23.4682	NaN	23.1272	24.3042	23.5101	26.2855	NaN	23.6945	25.6749	25.1003
Q9NVH1	DJC11_HUMAN	DnaJ homolog subfamily C member 11	DNAJC11	1.95716	-1.19866		✓		13	37	24.933	23.1041	26.3908	24.6583	23.5155	24.434	24.3534	24.1075	23.858	24.3035	23.2041	NaN	NaN	24.018	24.3253	26.425	25.7091	25.2415	24.9329	24.9176
A1L0T0	HACL2_HUMAN	2-hydroxyacyl-CoA lyase 2 (EC 4.1.2.-) (Acetolactate synthase-like protein) (IlvB-like protein)	ILVBL AHAS HACL2	1.9176	-1.20602		✓		26	60.9	27.4184	25.755	28.1136	27.492	26.6237	27.1202	28.3229	26.9424	26.7122	27.4433	24.9529	25.6939	25.901	27.4518	26.8024	28.3979	27.8652	27.8314	28.0844	28.0998
Q15041	AR6P1_HUMAN	ADP-ribosylation factor-like protein 6-interacting protein 1 (ARL-6-interacting protein 1) (Aip-1) (Apoptotic regulator in the membrane of the endoplasmic reticulum)	ARL6IP1 ARL6IP ARMER KIAA0069	1.0011	-1.26946		✓		2	18.7	23.9384	20.2247	NaN	NaN	NaN	NaN	24.4297	23.115	23.1833	22.4909	23.3094	NaN	NaN	23.1006	NaN	NaN	23.3602	23.7557	24.7444	25.1135
P69849	NOMO3_HUMAN	Nodal modulator 3 (pM5 protein 3)	NOMO3	2.77326	-1.28346		✓		41	53.8	27.4227	25.2825	26.9202	25.9474	25.7923	26.485	26.7561	25.7022	26.1641	26.4753	24.2178	26.2094	26.2749	26.5972	26.4359	27.8735	27.415	27.2292	27.4235	27.3704
Q9Y394	DHRS7_HUMAN	Dehydrogenase/reductase SDR family member 7 (EC 1.1.1.-) (Retinal short-chain dehydrogenase/reductase 4) (retSDR4) (Short chain dehydrogenase/reductase family 34C member 1) (Protein SDR34C1)	DHRS7 DHRS7A RETSDR4 SDR34C1 CGI-86 UNQ285/PRO3448	2.81807	-1.2865		✓		15	61.9	27.7706	25.9492	27.1317	26.5829	26.4555	26.4425	26.8747	25.7919	25.6528	26.8383	26.0266	25.043	25.6305	25.4419	25.7782	27.9699	27.0945	27.1445	27.6206	27.7399
P50416	CPT1A_HUMAN	Carnitine O-palmitoyltransferase 1, liver isoform (CPT1-L) (EC 2.3.1.21) (Carnitine O-palmitoyltransferase I, liver isoform) (CPT I) (CPTI-L) (Carnitine palmitoyltransferase 1A)	CPT1A CPT1	1.2701	-1.31182		✓		20	31	23.622	23.5715	26.2427	22.59	25.2714	24.3296	22.48	23.2966	23.1833	24.1085	NaN	NaN	24.406	23.1347	23.6375	25.8569	23.2294	23.7371	26.635	26.2829
Q9NVI7	ATD3A_HUMAN	ATPase family AAA domain-containing protein 3A	ATAD3A	2.24003	-1.32388		✓		14	31.5	24.9043	NaN	25.1713	24.3239	23.8138	25.5664	25.3332	25.0845	23.6766	24.3916	22.9885	NaN	23.5898	23.4703	23.8152	25.5889	24.7285	25.3129	26.3623	26.215
O75844	FACE1_HUMAN	CAAX prenyl protease 1 homolog (EC 3.4.24.84) (Farnesylated proteins-converting enzyme 1) (FACE-1) (Prenyl protein-specific endoprotease 1) (Zinc metalloproteinase Ste24 homolog)	ZMPSTE24 FACE1 STE24	1.72424	-1.39496		✓		13	32.4	25.4205	22.9551	24.1703	22.5064	23.7668	25.3985	23.6992	NaN	22.814	24.5291	22.105	NaN	23.9541	23.176	23.5742	26.0331	23.6021	24.5288	25.7251	25.5739
Q9NZ01	TECR_HUMAN	Very-long-chain enoyl-CoA reductase (EC 1.3.1.93) (Synaptic glycoprotein SC2) (Trans-2,3-enoyl-CoA reductase) (TER)	TECR GPSN2 SC2	1.90223	-1.4249		✓		15	41.9	25.1156	25.3667	22.72	24.6688	24.7185	25.6551	25.6719	24.5045	23.342	25.2753	23.9643	24.9878	23.3454	24.5312	24.5159	26.2818	24.7404	24.4639	27.2076	27.2251
O43772	MCAT_HUMAN	Mitochondrial carnitine/acylcarnitine carrier protein (Carnitine/acylcarnitine translocase) (CAC) (CACT) (Solute carrier family 25 member 20)	SLC25A20 CAC CACT	1.13413	-1.4756		✓		21	91.7	25.7425	24.6994	27.4437	27.2051	26.4112	27.1853	27.0165	26.2567	24.787	23.8608	22.3205	NaN	23.6971	23.4995	24.7158	25.8928	26.5936	26.2651	27.7166	27.639
Q99643	C560_HUMAN	Succinate dehydrogenase cytochrome b560 subunit, mitochondrial (Integral membrane protein CII-3) (QPs-1) (QPs1) (Succinate dehydrogenase complex subunit C) (Succinate-ubiquinone oxidoreductase cytochrome B large subunit) (CYBL)	SDHC CYB560 SDH3	1.87039	-1.49408		✓		3	21.9	24.2051	23.1875	23.9633	24.929	23.4216	NaN	NaN	21.7563	22.7785	NaN	21.9942	NaN	23.3873	23.7082	23.3085	NaN	23.9995	24.2931	25.7033	25.3039
O75352	MPU1_HUMAN	Mannose-P-dolichol utilization defect 1 protein (Suppressor of Lec15 and Lec35 glycosylation mutation homolog) (SL15)	MPDU1	1.55706	-1.62662		✓		4	21.1	23.0127	22.2694	26.5698	23.3362	NaN	NaN	23.5524	23.5569	23.6445	NaN	NaN	NaN	22.8751	22.7248	23.3381	25.18	NaN	23.8762	25.6844	25.7179
Q969V3	NCLN_HUMAN	Nicalin (Nicastrin-like protein)	NCLN	3.61799	-1.65938		✓		19	46.9	26.6183	24.7006	NaN	24.6746	NaN	23.9853	25.3969	24.2378	25.425	25.3538	23.8037	24.7611	24.8825	25.4438	24.5725	26.6895	26.0636	26.3982	27.0441	26.6615
Q96AG4	LRC59_HUMAN	Leucine-rich repeat-containing protein 59 (Ribosome-binding protein p34) (p34) [Cleaved into: Leucine-rich repeat-containing protein 59, N-terminally processed]	LRRC59 PRO1855	2.13093	-1.75573		✓		15	53.7	28.14	24.8584	27.6674	25.8888	24.7525	26.9425	26.4831	26.9532	27.1458	26.7271	23.6604	NaN	26.7136	26.3037	27.1847	29.0232	27.4196	27.8337	28.2641	28.1742
O43169	CYB5B_HUMAN	Cytochrome b5 type B (Cytochrome b5 outer mitochondrial membrane isoform)	CYB5B CYB5M OMB5	3.31952	-1.80108		✓		8	62.7	27.2022	25.8606	27.3272	26.953	26.3738	28.2071	27.4746	26.5106	26.9215	26.1317	24.8769	26.716	25.7696	26.3946	25.8117	27.8712	28.011	27.5381	29.205	29.2237
Q96N66	MBOA7_HUMAN	Lysophospholipid acyltransferase 7 (LPLAT 7) (EC 2.3.1.-) (1-acylglycerophosphatidylinositol O-acyltransferase) (Bladder and breast carcinoma-overexpressed gene 1 protein) (Leukocyte receptor cluster member 4) (Lysophosphatidylinositol acyltransferase) (LPIAT) (Lyso-PI acyltransferase) (Membrane-bound O-acyltransferase domain-containing protein 7) (O-acyltransferase domain-containing protein 7) (…	MBOAT7 BB1 LENG4 OACT7	3.74348	-1.89472		✓		11	28.2	25.8161	23.0714	24.2902	25.5261	NaN	25.4747	26.0225	24.9477	25.4622	23.8254	24.266	25.3875	24.9809	25.3214	24.837	27.0172	26.2307	26.358	27.4563	27.1361
Q969X5	ERGI1_HUMAN	Endoplasmic reticulum-Golgi intermediate compartment protein 1 (ER-Golgi intermediate compartment 32 kDa protein) (ERGIC-32)	ERGIC1 ERGIC32 KIAA1181 HT034	2.58494	-2.09022		✓		11	45.2	25.6568	22.6279	23.4673	24.4242	24.2041	25.1756	24.5758	23.8737	24.8757	26.6938	NaN	NaN	25.2505	26.4529	25.9813	26.5111	26.1068	26.304	28.02	27.8398
O14521	DHSD_HUMAN	Succinate dehydrogenase [ubiquinone] cytochrome b small subunit, mitochondrial (CybS) (CII-4) (QPs3) (Succinate dehydrogenase complex subunit D) (Succinate-ubiquinone oxidoreductase cytochrome b small subunit) (Succinate-ubiquinone reductase membrane anchor subunit)	SDHD SDH4	1.60619	-2.09867		✓		3	27	22.5354	NaN	NaN	23.1414	NaN	NaN	22.4398	NaN	22.4495	25.0691	23.1072	NaN	NaN	20.8557	NaN	25.8173	NaN	23.1035	25.4439	25.2289
O00483	NDUA4_HUMAN	Cytochrome c oxidase subunit NDUFA4 (Complex I-MLRQ) (CI-MLRQ) (NADH-ubiquinone oxidoreductase MLRQ subunit)	NDUFA4	1.17676	-2.11447		✓		6	76.5	21.7253	23.7166	NaN	24.6013	25.5952	25.8358	27.3534	25.8732	25.0498	24.4347	NaN	20.9199	23.9787	23.8804	25.1995	NaN	25.1844	NaN	27.2886	27.2928
P30536	TSPO_HUMAN	Translocator protein (Mitochondrial benzodiazepine receptor) (PKBS) (Peripheral-type benzodiazepine receptor) (PBR)	TSPO BZRP MBR	3.23246	-2.40276		✓		4	40.8	24.7849	24.327	24.2853	26.1358	24.5964	NaN	24.1228	NaN	24.4587	22.7921	22.8802	NaN	22.2082	24.6808	NaN	26.924	27.103	27.0205	26.0743	25.4701
Q7Z2K6	ERMP1_HUMAN	Endoplasmic reticulum metallopeptidase 1 (EC 3.4.-.-) (Felix-ina)	ERMP1 FXNA KIAA1815	3.66334	-2.9396		✓		17	31.2	25.4353	22.0226	25.6278	22.9173	NaN	NaN	23.9505	24.1824	25.2424	23.8841	22.0116	23.6264	23.5683	23.9341	22.3717	27.5504	25.3769	25.6729	27.5037	27.3535
Q15125	EBP_HUMAN	3-beta-hydroxysteroid-Delta(8),Delta(7)-isomerase (EC 5.3.3.5) (Cholestenol Delta-isomerase) (Delta(8)-Delta(7) sterol isomerase) (D8-D7 sterol isomerase) (Emopamil-binding protein)	EBP	3.64204	-2.96603		✓		4	17	21.9604	23.5732	22.2064	24.5789	23.5763	25.0105	24.5735	24.2817	23.0301	23.9892	23.6493	NaN	25.0921	NaN	24.4782	26.0974	25.8547	24.9636	28.6879	28.4573
P16435	NCPR_HUMAN	NADPH--cytochrome P450 reductase (CPR) (P450R) (EC 1.6.2.4)	POR CYPOR	5.56358	-3.28213		✓		41	65.9	28.2618	24.2839	25.1493	25.6323	25.7753	26.5243	26.3369	24.8432	26.3174	27.1103	24.9584	26.8028	25.123	26.6103	25.6005	29.9125	28.7294	28.6661	29.4932	29.386
P35610	SOAT1_HUMAN	Sterol O-acyltransferase 1 (EC 2.3.1.26) (Acyl-coenzyme A:cholesterol acyltransferase 1) (ACAT-1) (Cholesterol acyltransferase 1)	SOAT1 ACACT ACACT1 ACAT ACAT1 SOAT STAT	2.79353	-3.3567		✓		7	15.6	22.1666	NaN	NaN	22.2802	NaN	NaN	22.4555	21.4843	NaN	21.6407	NaN	NaN	NaN	NaN	21.67	24.1996	NaN	23.4973	26.3266	27.2015
Q6NUM9	RETST_HUMAN	All-trans-retinol 13,14-reductase (EC 1.3.99.23) (All-trans-13,14-dihydroretinol saturase) (RetSat) (PPAR-alpha-regulated and starvation-induced gene protein)	RETSAT PPSIG UNQ439/PRO872	2.02571	-3.93065		✓		12	30.7	NaN	20.1695	NaN	22.0858	NaN	NaN	NaN	NaN	NaN	21.7525	NaN	NaN	NaN	NaN	NaN	25.1868	23.8204	23.5635	26.9148	26.8474
Q9UBM7	DHCR7_HUMAN	7-dehydrocholesterol reductase (7-DHC reductase) (EC 1.3.1.21) (Delta7-sterol reductase) (Sterol Delta(7)-reductase) (Sterol reductase SR-2)	DHCR7 D7SR	3.19651	-4.04266		✓		7	18.5	22.2328	22.386	NaN	NaN	NaN	NaN	22.502	21.1194	22.77	23.1717	NaN	NaN	21.2027	23.5369	NaN	NaN	24.6192	24.5745	28.1602	28.2776
P07099	HYEP_HUMAN	Epoxide hydrolase 1 (EC 3.3.2.9) (Epoxide hydratase) (Microsomal epoxide hydrolase) (mEH)	EPHX1 EPHX EPOX	9.2869	-4.86068		✓		43	92.3	28.9038	28.3998	28.7696	28.8333	28.0758	28.9113	28.8986	28.2098	28.2565	25.9883	27.9406	27.1976	28.2269	29.0819	27.3667	33.1431	32.4137	32.4996	33.6152	33.652
P51648	AL3A2_HUMAN	Aldehyde dehydrogenase family 3 member A2 (EC 1.2.1.3) (EC 1.2.1.94) (Aldehyde dehydrogenase 10) (Fatty aldehyde dehydrogenase) (Microsomal aldehyde dehydrogenase)	ALDH3A2 ALDH10 FALDH	7.69101	-5.37201		✓		23	59.2	24.4077	22.6691	25.6877	25.972	23.6256	24.8363	25.4262	26.2889	23.0603	23.7138	23.2059	NaN	24.5079	24.3852	25.2585	29.6146	29.3724	29.1762	30.7791	30.4339
Q8TDB4	HUMMR_HUMAN	Protein MGARP (Corneal endothelium-specific protein 1) (CESP-1) (Hypoxia up-regulated mitochondrial movement regulator protein) (Mitochondria-localized glutamic acid-rich protein) (Ovary-specific acidic protein)	MGARP C4orf49 CESP1 HUMMR OSAP GS3582	1.90669	-5.83029		✓		8	47.5	NaN	NaN	NaN	NaN	NaN	NaN	21.8592	NaN	NaN	NaN	NaN	NaN	NaN	NaN	22.8739	26.7847	26.307	27.1468	30.4023	30.3434
Q15392	DHC24_HUMAN	Delta(24)-sterol reductase (EC 1.3.1.72) (24-dehydrocholesterol reductase) (3-beta-hydroxysterol Delta-24-reductase) (Diminuto/dwarf1 homolog) (Seladin-1)	DHCR24 KIAA0018	2.64509	-6.32127		✓		24	54.8	NaN	25.259	NaN	NaN	NaN	NaN	NaN	NaN	NaN	NaN	21.1284	NaN	21.6855	NaN	21.4189	28.6025	26.5603	26.7379	30.7769	30.7935
Q9BRQ8	FSP1_HUMAN	Ferroptosis suppressor protein 1 (FSP1) (EC 1.6.5.-) (Apoptosis-inducing factor homologous mitochondrion-associated inducer of death) (AMID) (p53-responsive gene 3 protein)	AIFM2 AMID PRG3	0	NaN			✓	6	28.4	NaN	NaN	NaN	NaN	NaN	NaN	NaN	NaN	NaN	NaN	NaN	NaN	NaN	NaN	NaN	NaN	23.3173	23.0848	24.7756	24.6097
Q14315	FLNC_HUMAN	Filamin-C (FLN-C) (FLNc) (ABP-280-like protein) (ABP-L) (Actin-binding-like protein) (Filamin-2) (Gamma-filamin)	FLNC ABPL FLN2	0.605253	2.03703			✓	97	55.2	30.3174	26.597	NaN	23.2842	28.9571	NaN	NaN	NaN	30.1215	22.6401	24.6216	NaN	25.91	21.9517	21.0159	25.7504	24.0969	25.2023	21.1607	21.3129
P40123	CAP2_HUMAN	Adenylyl cyclase-associated protein 2 (CAP 2)	CAP2	1.8535	1.92704			✓	13	50.3	25.2572	24.3984	25.9182	24.4747	24.2909	NaN	23.3906	23.4875	25.7053	24.2469	23.2735	NaN	24.8551	25.4774	23.316	NaN	NaN	NaN	22.6213	22.4618
P61764	STXB1_HUMAN	Syntaxin-binding protein 1 (MUNC18-1) (N-Sec1) (Protein unc-18 homolog 1) (Unc18-1) (Protein unc-18 homolog A) (Unc-18A) (p67)	STXBP1 UNC18A	3.46644	1.89326			✓	36	69.4	28.661	26.6041	29.3488	28.245	27.9538	27.95	28.8794	28.7704	27.4491	28.4574	26.358	26.6777	27.0935	28.4235	28.6047	26.0873	25.6643	25.7508	26.468	26.3888
P09104	ENOG_HUMAN	Gamma-enolase (EC 4.2.1.11) (2-phospho-D-glycerate hydro-lyase) (Enolase 2) (Neural enolase) (Neuron-specific enolase) (NSE)	ENO2	4.01658	1.85435			✓	23	76.5	31.7444	29.4828	31.013	31.6113	31.4717	32.3006	30.9565	31.164	31.4807	31.6777	30.6415	30.5281	31.8181	30.8462	30.1281	30.0101	29.6619	29.6122	28.5863	28.4793
P09497	CLCB_HUMAN	Clathrin light chain B (Lcb)	CLTB	1.21063	1.85343			✓	10	37.6	25.0746	24.208	21.2633	26.2634	25.9284	26.9833	25.3076	26.8195	25.5178	27.2088	24.5362	NaN	26.7082	26.1814	26.7654	NaN	21.8563	22.462	25.4834	25.2892
Q05193	DYN1_HUMAN	Dynamin-1 (EC 3.6.5.5)	DNM1 DNM	1.16856	1.80232			✓	26	46.9	26.0252	23.6913	24.6226	25.7438	26.6331	26.5874	25.9678	25.8251	25.2829	24.5169	21.8866	NaN	24.7579	25.2953	25.4894	NaN	NaN	NaN	23.2027	23.5248
Q9H2M9	RBGPR_HUMAN	Rab3 GTPase-activating protein non-catalytic subunit (RGAP-iso) (Rab3 GTPase-activating protein 150 kDa subunit) (Rab3-GAP p150) (Rab3-GAP150) (Rab3-GAP regulatory subunit)	RAB3GAP2 KIAA0839	1.62141	1.7598			✓	34	38	26.6395	22.4608	25.5742	26.4153	24.437	23.6627	24.159	24.7657	24.2023	25.7716	23.487	NaN	24.707	24.7471	24.8599	NaN	22.0897	NaN	23.0137	23.7363
Q12860	CNTN1_HUMAN	Contactin-1 (Glycoprotein gp135) (Neural cell surface protein F3)	CNTN1	3.27015	1.72981			✓	37	50	27.607	25.4544	27.6909	25.9818	27.2003	27.1123	28.0486	27.7879	27.0557	28.332	26.545	27.9437	28.3098	26.4831	27.6156	26.2236	25.3537	26.0944	25.0505	25.0182
Q01968	OCRL_HUMAN	Inositol polyphosphate 5-phosphatase OCRL (EC 3.1.3.36) (EC 3.1.3.56) (Inositol polyphosphate 5-phosphatase OCRL-1) (OCRL-1) (Lowe oculocerebrorenal syndrome protein) (Phosphatidylinositol 3,4,5-triphosphate 5-phosphatase) (EC 3.1.3.86)	OCRL OCRL1	1.34565	1.68608			✓	26	38.3	26.8897	24.8025	28.3496	29.428	26.4417	27.1113	27.0538	25.9936	25.4107	26.0207	23.7793	24.9723	25.5407	27.4753	26.432	NaN	23.2134	24.428	25.7468	25.3877
O75116	ROCK2_HUMAN	Rho-associated protein kinase 2 (EC 2.7.11.1) (Rho kinase 2) (Rho-associated, coiled-coil-containing protein kinase 2) (Rho-associated, coiled-coil-containing protein kinase II) (ROCK-II) (p164 ROCK-2)	ROCK2 KIAA0619	2.43099	1.59856			✓	25	29.1	25.5431	23.2355	23.0043	24.2365	22.8462	24.3981	24.4779	23.4491	24.6495	23.9368	23.0411	NaN	25.1306	26.0319	24.2347	23.4986	22.9792	22.0675	22.1492	22.104
Q9NZN4	EHD2_HUMAN	EH domain-containing protein 2 (PAST homolog 2)	EHD2 PAST2	2.3979	1.55226			✓	35	74.4	30.5494	29.7673	30.426	28.6968	29.1548	29.7564	29.7749	28.1463	30.0818	27.3129	28.8618	28.9915	29.33	29.8651	27.9275	28.857	27.8988	27.9259	26.8761	26.8951
Q92597	NDRG1_HUMAN	Protein NDRG1 (Differentiation-related gene 1 protein) (DRG-1) (N-myc downstream-regulated gene 1 protein) (Nickel-specific induction protein Cap43) (Reducing agents and tunicamycin-responsive protein) (RTP) (Rit42)	NDRG1 CAP43 DRG1 RTP	1.55245	1.53174			✓	19	72.6	31.1498	27.1474	26.4978	27.3107	28.8605	30.0135	28.2733	27.0046	29.0854	29.9521	29.9184	28.3381	30.2273	29.5544	27.8351	27.7661	27.0284	26.694	27.3383	27.2374
O95716	RAB3D_HUMAN	Ras-related protein Rab-3D	RAB3D GOV RAB16	2.98084	1.50556			✓	7	33.8	NaN	24.2846	24.9035	25.8542	25.4353	25.7306	24.6412	26.3408	25.2418	26.8656	25.1971	NaN	26.1226	26.4928	26.4958	24.7886	24.1055	23.6091	24.1398	24.1391
P35612	ADDB_HUMAN	Beta-adducin (Erythrocyte adducin subunit beta)	ADD2 ADDB	1.72851	1.49128			✓	16	36.6	NaN	23.1093	25.1823	25.5405	25.4477	26.0124	22.9807	23.726	24.5528	26.0206	24.6822	26.2908	23.6422	23.7352	24.3273	23.1212	23.2963	NaN	23.0214	23.2389
Q9Y6G9	DC1L1_HUMAN	Cytoplasmic dynein 1 light intermediate chain 1 (LIC1) (Dynein light chain A) (DLC-A) (Dynein light intermediate chain 1, cytosolic)	DYNC1LI1 DNCLI1	1.54438	1.46106			✓	21	59.8	26.104	24.3107	26.6402	26.9678	26.6673	27.3438	26.8305	26.0691	26.522	25.0217	23.3131	NaN	25.7299	25.9838	25.9121	NaN	23.9278	23.4828	25.4884	25.09
P20340	RAB6A_HUMAN	Ras-related protein Rab-6A (Rab-6)	RAB6A RAB6	2.62529	1.42108			✓	11	56.7	28.3079	26.782	28.4526	28.1827	28.2872	28.885	27.8851	28.9454	28.1833	29.2876	27.1864	27.3041	28.426	27.9039	28.9082	25.4559	26.2405	26.6289	27.7231	27.822
Q13642	FHL1_HUMAN	Four and a half LIM domains protein 1 (FHL-1) (Skeletal muscle LIM-protein 1) (SLIM) (SLIM-1)	FHL1 SLIM1	1.38621	1.40817			✓	11	38.7	29.1038	28.5002	24.8094	27.9316	28.1787	28.366	26.9996	27.0178	29.2086	26.092	26.121	26.6113	27.7655	27.6421	26.2134	NaN	26.057	25.9405	25.9097	25.943
O15020	SPTN2_HUMAN	Spectrin beta chain, non-erythrocytic 2 (Beta-III spectrin) (Spinocerebellar ataxia 5 protein)	SPTBN2 KIAA0302 SCA5	1.35112	1.39989			✓	50	28.4	24.7922	23.0901	NaN	23.8782	23.7336	26.3647	25.0611	24.0111	25.1396	27.0399	NaN	24.5683	26.0286	24.3802	26.149	NaN	22.9907	22.6359	24.4194	24.1196
Q9H0B6	KLC2_HUMAN	Kinesin light chain 2 (KLC 2)	KLC2	1.19423	1.37138			✓	23	46.5	24.2502	NaN	24.9284	24.5973	24.0094	25.1982	24.1025	24.6714	23.9796	25.2053	21.7189	23.3846	24.7365	23.2075	24.186	NaN	NaN	NaN	23.1762	22.3919
P60880	SNP25_HUMAN	Synaptosomal-associated protein 25 (SNAP-25) (Super protein) (SUP) (Synaptosomal-associated 25 kDa protein)	SNAP25 SNAP	1.61504	1.33562			✓	16	73.3	25.4783	24.2399	24.3164	25.4949	24.5056	24.7658	26.4019	24.1752	25.8118	26.8379	23.2816	26.3666	25.4691	25.2491	26.274	25.8971	23.9076	23.5451	23.3932	22.8016
Q01469	FABP5_HUMAN	Fatty acid-binding protein 5 (Epidermal-type fatty acid-binding protein) (E-FABP) (Fatty acid-binding protein, epidermal) (Psoriasis-associated fatty acid-binding protein homolog) (PA-FABP)	FABP5	2.22	1.33374			✓	11	71.9	25.6941	24.5544	NaN	25.8816	25.0551	27.1739	26.3543	24.7719	27.6992	26.2539	25.6987	25.7057	26.246	27.0688	25.9446	25.0502	24.1506	24.1709	24.9078	25.0883
P35813	PPM1A_HUMAN	Protein phosphatase 1A (EC 3.1.3.16) (Protein phosphatase 2C isoform alpha) (PP2C-alpha) (Protein phosphatase IA)	PPM1A PPPM1A	3.0564	1.32356			✓	19	68.8	26.1465	23.6168	25.8144	25.2411	26.1395	26.5355	26.0281	25.9884	25.6528	25.4338	25.1219	25.3054	25.4373	25.5335	26.2061	23.7682	24.2399	23.9507	24.8243	24.6662
Q9H223	EHD4_HUMAN	EH domain-containing protein 4 (Hepatocellular carcinoma-associated protein 10/11) (PAST homolog 4)	EHD4 HCA10 HCA11 PAST4 FKSG7	3.20948	1.23623			✓	34	80	27.4315	27.3309	28.4643	27.4626	27.7047	28.7278	27.8752	28.0605	27.6319	26.9095	26.183	27.7609	28.1968	27.8688	27.6218	26.4324	25.933	26.1116	26.9051	26.8467
P06312	KV401_HUMAN	Immunoglobulin kappa variable 4-1 (Ig kappa chain V-IV region B17) (Ig kappa chain V-IV region JI) (Ig kappa chain V-IV region Len) (Ig kappa chain V-IV region STH)	IGKV4-1	1.34003	1.22984			✓	4	29.8	24.6725	24.556	22.675	24.724	24.7923	NaN	22.5186	NaN	24.597	25.7063	23.2456	26.1238	24.9128	24.4531	25.0417	NaN	22.7988	22.6649	23.5663	23.9025
P02787	TRFE_HUMAN	Serotransferrin (Transferrin) (Beta-1 metal-binding globulin) (Siderophilin)	TF PRO1400	2.84013	1.21297			✓	67	80.8	33.5723	33.3611	31.617	32.8862	32.724	32.9278	32.7168	31.8417	32.0155	33.5766	31.4361	32.3477	32.332	32.9501	32.6387	31.9014	30.7883	31.0268	31.5799	31.6199
O43294	TGFI1_HUMAN	Transforming growth factor beta-1-induced transcript 1 protein (Androgen receptor coactivator 55 kDa protein) (Androgen receptor-associated protein of 55 kDa) (Hydrogen peroxide-inducible clone 5 protein) (Hic-5)	TGFB1I1 ARA55	1.25832	1.19243			✓	23	78.5	28.1931	27.2907	27.8884	26.0399	26.6417	27.6035	26.517	25.1195	27.3644	25.3605	25.4248	27.5758	26.0174	26.9033	24.0268	25.7854	25.8479	26.1931	24.8625	24.0045
O00468	AGRIN_HUMAN	Agrin [Cleaved into: Agrin N-terminal 110 kDa subunit; Agrin C-terminal 110 kDa subunit; Agrin C-terminal 90 kDa fragment (C90); Agrin C-terminal 22 kDa fragment (C22)]	AGRN AGRIN	2.07692	1.18703			✓	64	49.5	28.5894	26.5125	27.2068	27.5803	27.7275	29.5087	28.301	27.9686	28.2674	27.8993	26.2431	27.4442	28.7305	28.9739	28.1606	26.5554	26.9449	26.9045	26.7267	26.6379
P62979	RS27A_HUMAN	Ubiquitin-40S ribosomal protein S27a (Ubiquitin carboxyl extension protein 80) [Cleaved into: Ubiquitin; 40S ribosomal protein S27a (Small ribosomal subunit protein eS31)]	RPS27A UBA80 UBCEP1	1.90053	1.16928			✓	8	51.3	28.3607	27.0454	27.6002	28.1463	28.3985	29.0795	28.273	28.4917	28.4213	27.7806	27.0845	27.3723	28.7042	28.0479	28.6426	27.1091	25.663	25.481	28.194	28.1892
Q9UHQ9	NB5R1_HUMAN	NADH-cytochrome b5 reductase 1 (b5R.1) (EC 1.6.2.2) (Humb5R2) (NAD(P)H:quinone oxidoreductase type 3 polypeptide A2)	CYB5R1 NQO3A2 UNQ3049/PRO9865	1.15367	1.11407			✓	23	68.2	28.9951	27.3089	28.9793	29.3148	28.0677	27.362	28.1705	28.112	26.9057	27.8193	25.3664	25.6572	26.0391	27.0813	27.8984	27.5043	25.6231	25.532	26.5725	26.8902
Q9UHD9	UBQL2_HUMAN	Ubiquilin-2 (Chap1) (DSK2 homolog) (Protein linking IAP with cytoskeleton 2) (PLIC-2) (hPLIC-2) (Ubiquitin-like product Chap1/Dsk2)	UBQLN2 N4BP4 PLIC2 HRIHFB2157	2.38563	1.08778			✓	15	48.4	25.943	23.85	25.8256	25.8557	25.1712	25.9154	25.4278	26.2083	25.1907	25.2953	24.5137	NaN	25.2883	26.239	25.8305	25.1505	24.4794	24.235	24.2753	23.7617
P01624	KV315_HUMAN	Immunoglobulin kappa variable 3-15 (Ig kappa chain V-III region CLL) (Ig kappa chain V-III region POM)	IGKV3-15	0.923539	1.08173			✓	3	26.1	26.3035	26.6427	22.1416	25.2071	NaN	NaN	24.2442	23.9962	25.6627	25.0912	NaN	24.4234	NaN	25.7694	24.6181	NaN	23.5013	23.534	24.1759	24.1347
Q15599	NHRF2_HUMAN	Na(+)/H(+) exchange regulatory cofactor NHE-RF2 (NHERF-2) (NHE3 kinase A regulatory protein E3KARP) (SRY-interacting protein 1) (SIP-1) (Sodium-hydrogen exchanger regulatory factor 2) (Solute carrier family 9 isoform A3 regulatory factor 2) (Tyrosine kinase activator protein 1) (TKA-1)	SLC9A3R2 NHERF2	0.94472	1.07911			✓	10	40.1	23.9895	24.1117	22.0836	24.5561	24.3429	26.6406	24.3699	23.0452	25.5188	22.42	23.392	NaN	25.2555	25.2692	24.2948	NaN	22.5518	22.848	23.6544	23.5692
O75351	VPS4B_HUMAN	Vacuolar protein sorting-associated protein 4B (EC 3.6.4.6) (Cell migration-inducing gene 1 protein) (Suppressor of K(+) transport growth defect 1) (Protein SKD1)	VPS4B SKD1 VPS42 MIG1	2.13499	1.07036			✓	14	45.3	26.4262	23.9051	26.6097	25.3603	25.7856	26.3703	25.2243	25.3099	25.8424	26.112	24.4512	25.5844	25.4875	25.2786	24.8929	25.2368	24.1588	24.189	24.4404	24.1702
P29966	MARCS_HUMAN	Myristoylated alanine-rich C-kinase substrate (MARCKS) (Protein kinase C substrate, 80 kDa protein, light chain) (80K-L protein) (PKCSL)	MARCKS MACS PRKCSL	0.500211	1.06324			✓	13	81.6	26.9022	25.9154	20.8984	26.4874	26.5536	27.5521	26.3296	26.8421	27.8255	25.9939	24.7301	23.3203	28.1517	26.401	27.3835	NaN	23.7022	23.5996	26.4401	26.3482
O43633	CHM2A_HUMAN	Charged multivesicular body protein 2a (Chromatin-modifying protein 2a) (CHMP2a) (Putative breast adenocarcinoma marker BC-2) (Vacuolar protein sorting-associated protein 2-1) (Vps2-1) (hVps2-1)	CHMP2A BC2 CHMP2	1.99918	1.06013			✓	5	19.8	23.419	NaN	NaN	23.5947	NaN	24.6605	NaN	23.9329	23.9131	NaN	NaN	NaN	NaN	23.4446	NaN	NaN	22.1489	22.512	23.1391	23.2694
P08670	VIME_HUMAN	Vimentin	VIM	2.7498	1.02785			✓	61	86.1	33.2917	32.7631	32.724	32.3636	33.1377	34.2417	33.7036	32.5209	34.0848	33.2196	33.239	32.6711	34.0008	33.7953	32.8679	32.11	31.9814	32.0282	32.4206	32.5288
O14974	MYPT1_HUMAN	Protein phosphatase 1 regulatory subunit 12A (Myosin phosphatase-targeting subunit 1) (Myosin phosphatase target subunit 1) (Protein phosphatase myosin-binding subunit)	PPP1R12A MBS MYPT1	1.44033	1.02041			✓	37	37.8	27.5593	25.445	27.3511	25.9211	26.0394	26.4555	25.9103	25.7737	25.9735	25.8427	24.7192	NaN	25.2893	25.88	25.3167	26.8965	24.4284	23.9625	24.7163	24.7075
P21283	VATC1_HUMAN	V-type proton ATPase subunit C 1 (V-ATPase subunit C 1) (Vacuolar proton pump subunit C 1)	ATP6V1C1 ATP6C ATP6D VATC	1.76552	1.01404			✓	22	73.6	27.3954	25.5567	28.259	26.6321	26.8545	27.4926	26.7166	25.9298	26.6509	27.4191	25.8507	27.0931	26.0128	26.1001	26.8174	NaN	25.6434	25.3599	25.8762	25.9393
Q9H910	JUPI2_HUMAN	Jupiter microtubule associated homolog 2 (Hematological and neurological expressed 1-like protein) (HN1-like protein)	JPT2 C16orf34 HN1L L11	1.58636	1.00739			✓	6	51.6	23.1563	NaN	22.1785	22.642	23.4971	23.4962	24.0186	23.9549	23.031	21.9179	NaN	NaN	23.3238	22.8112	22.3525	NaN	NaN	21.9104	22.1154	22.047
Q7Z4W1	DCXR_HUMAN	L-xylulose reductase (XR) (EC 1.1.1.10) (Carbonyl reductase II) (Dicarbonyl/L-xylulose reductase) (Kidney dicarbonyl reductase) (kiDCR) (Short chain dehydrogenase/reductase family 20C member 1) (Sperm surface protein P34H)	DCXR SDR20C1	0.617229	0.997557			✓	16	74.6	27.15	28.464	28.2726	30.2197	28.7692	27.9144	27.5207	26.8831	26.9965	24.8086	24.2411	24.3155	25.7657	26.9678	25.4561	24.1974	26.0699	26.1361	26.5914	26.599
P09471	GNAO_HUMAN	Guanine nucleotide-binding protein G(o) subunit alpha	GNAO1	1.37109	0.99524			✓	21	71.5	26.5828	26.5519	28.3184	27.7686	26.7784	26.9937	27.2423	28.8501	27.0555	28.6908	25.6417	27.1909	28.2798	28.0513	29.079	26.424	26.816	26.8902	26.3359	26.2494
P04406	G3P_HUMAN	Glyceraldehyde-3-phosphate dehydrogenase (GAPDH) (EC 1.2.1.12) (Peptidyl-cysteine S-nitrosylase GAPDH) (EC 2.6.99.-)	GAPDH GAPD CDABP0047 OK/SW-cl.12	2.43278	0.981035			✓	32	91	33.4484	32.1482	34.0555	33.4907	32.5825	33.5309	33.1323	33.6823	33.305	34.0034	33.2672	33.5826	34.41	34.347	33.255	33.0808	32.5322	32.7288	32.049	32.1176
Q96E17	RAB3C_HUMAN	Ras-related protein Rab-3C	RAB3C	1.32579	0.97153			✓	8	53.7	26.3258	24.378	24.1122	26.3134	26.4912	26.1292	25.6833	25.7826	26.0982	27.1506	24.8202	NaN	26.4783	26.5058	26.4844	NaN	25.0444	24.9023	24.8188	24.9923
Q02750	MP2K1_HUMAN	Dual specificity mitogen-activated protein kinase kinase 1 (MAP kinase kinase 1) (MAPKK 1) (MKK1) (EC 2.7.12.2) (ERK activator kinase 1) (MAPK/ERK kinase 1) (MEK 1)	MAP2K1 MEK1 PRKMK1	1.55217	0.967575			✓	23	73.5	26.3707	23.7504	24.1264	25.1969	25.5806	26.4504	25.6361	24.7002	24.3137	26.0464	24.6579	24.197	25.0745	24.6668	24.8704	24.3767	23.3968	23.4537	24.6848	24.463
Q9UM54	MYO6_HUMAN	Unconventional myosin-VI (Unconventional myosin-6)	MYO6 KIAA0389	0.988761	0.952347			✓	29	35.2	26.3957	24.7552	26.0297	25.1616	24.0843	26.0932	25.9649	25.5739	25.0082	26.2504	24.5655	NaN	24.4712	24.7899	25.1257	NaN	NaN	NaN	24.5838	24.1214
Q13442	HAP28_HUMAN	28 kDa heat- and acid-stable phosphoprotein (PDGF-associated protein) (PAP) (PDGFA-associated protein 1) (PAP1)	PDAP1 HASPP28	1.20464	0.941572			✓	7	37	24.941	NaN	24.4688	25.0953	24.2648	25.3422	24.7464	26.7586	25.0057	25.678	NaN	24.9274	24.5995	24.906	24.7175	NaN	NaN	NaN	24.1214	24.0648
P59768	GBG2_HUMAN	Guanine nucleotide-binding protein G(I)/G(S)/G(O) subunit gamma-2 (G gamma-I)	GNG2	1.06473	0.937173			✓	6	78.9	26.5112	24.5099	NaN	25.4756	26.2177	25.4185	25.7335	26.8418	25.3131	27.2262	24.7171	NaN	26.1801	24.9495	26.6229	NaN	25.3164	26.1501	24.2269	23.8554
P16870	CBPE_HUMAN	Carboxypeptidase E (CPE) (EC 3.4.17.10) (Carboxypeptidase H) (CPH) (Enkephalin convertase) (Prohormone-processing carboxypeptidase)	CPE	1.72844	0.905326			✓	26	64.1	29.1154	28.4247	29.9625	29.8536	28.7511	29.9725	28.9675	29.182	29.2815	29.3566	28.0008	29.6402	30.9077	29.1092	29.5633	29.3787	28.4463	28.4627	27.9046	27.9772
Q13464	ROCK1_HUMAN	Rho-associated protein kinase 1 (EC 2.7.11.1) (Renal carcinoma antigen NY-REN-35) (Rho-associated, coiled-coil-containing protein kinase 1) (Rho-associated, coiled-coil-containing protein kinase I) (ROCK-I) (p160 ROCK-1) (p160ROCK)	ROCK1	1.15444	0.893163			✓	26	26.8	24.341	23.1145	25.6258	23.7684	23.5628	24.8481	24.1113	24.4674	23.9685	23.6786	22.6045	NaN	24.4782	24.8597	24.1185	23.5279	NaN	NaN	23.1762	22.9479
Q01484	ANK2_HUMAN	Ankyrin-2 (ANK-2) (Ankyrin-B) (Brain ankyrin) (Non-erythroid ankyrin)	ANK2 ANKB	1.0506	0.888069			✓	81	33.5	26.3255	25.508	28.1491	28.3432	25.6893	27.4175	27.1167	26.548	26.255	28.5682	25.9046	27.5929	26.2031	27.2722	27.2045	27.5349	25.1296	25.6287	25.8187	26.1471
Q86UT6	NLRX1_HUMAN	NLR family member X1 (Caterpiller protein 11.3) (CLR11.3) (Nucleotide-binding oligomerization domain protein 5) (Nucleotide-binding oligomerization domain protein 9)	NLRX1 NOD5 NOD9	0.548572	0.877483			✓	19	33.7	25.1572	NaN	27.1376	26.0091	24.8352	26.3526	24.7883	25.2698	24.612	22.6028	NaN	NaN	22.7481	NaN	22.692	NaN	24.1946	23.5512	23.8038	23.924
P05109	S10A8_HUMAN	Protein S100-A8 (Calgranulin-A) (Calprotectin L1L subunit) (Cystic fibrosis antigen) (CFAG) (Leukocyte L1 complex light chain) (Migration inhibitory factor-related protein 8) (MRP-8) (p8) (S100 calcium-binding protein A8) (Urinary stone protein band A)	S100A8 CAGA CFAG MRP8	0.62848	0.866536			✓	8	83.9	23.3096	23.2957	25.1523	NaN	26.0138	26.6015	25.2084	26.6268	25.1654	22.6692	23.4777	24.91	25.2182	25.5376	26.9564	NaN	24.472	24.5555	23.8113	23.7358
Q71U36	TBA1A_HUMAN	Tubulin alpha-1A chain (EC 3.6.5.-) (Alpha-tubulin 3) (Tubulin B-alpha-1) (Tubulin alpha-3 chain) [Cleaved into: Detyrosinated tubulin alpha-1A chain]	TUBA1A TUBA3	0.804825	0.854233			✓	39	94	29.0887	28.0427	30.9473	29.4079	28.0018	28.9829	29.493	29.1184	27.172	30.2565	29.5203	30.8444	27.627	30.0171	29.727	29.8699	28.6607	28.7758	27.4545	27.0502
O00401	WASL_HUMAN	Actin nucleation-promoting factor WASL (Neural Wiskott-Aldrich syndrome protein) (N-WASP)	WASL	0.722792	0.833959			✓	10	36	25.2427	23.4794	25.5284	23.9651	NaN	25.5912	25.1229	24.1362	24.4947	24.5317	22.8042	NaN	24.2953	23.827	23.9234	NaN	NaN	NaN	23.5054	23.587
O75122	CLAP2_HUMAN	CLIP-associating protein 2 (Cytoplasmic linker-associated protein 2) (Protein Orbit homolog 2) (hOrbit2)	CLASP2 KIAA0627	0.96785	0.825488			✓	31	37	25.3405	23.6136	26.6681	25.9748	25.5277	26.1759	25.8008	25.1442	25.6646	25.5616	23.1577	24.7667	24.9405	24.3072	25.2074	NaN	23.8453	24.374	24.6179	24.6211
Q14112	NID2_HUMAN	Nidogen-2 (NID-2) (Osteonidogen)	NID2	1.39399	0.81444			✓	50	49.5	29.5256	28.0825	28.0283	28.1101	28.4519	29.8425	29.2939	28.0849	29.2605	28.7446	27.2634	28.061	29.1498	29.1015	28.3312	29.0428	27.6259	27.6511	27.4857	27.2328
O75348	VATG1_HUMAN	V-type proton ATPase subunit G 1 (V-ATPase subunit G 1) (V-ATPase 13 kDa subunit 1) (Vacuolar proton pump subunit G 1) (Vacuolar proton pump subunit M16)	ATP6V1G1 ATP6G ATP6G1 ATP6J	1.35584	0.812955			✓	7	64.4	27.3737	25.5366	28.6352	27.0042	27.6295	27.8165	27.5539	26.693	27.0336	27.776	26.284	27.3411	27.2656	26.5638	26.4108	27.3914	25.8451	26.117	26.0876	26.1333
Q05682	CALD1_HUMAN	Caldesmon (CDM)	CALD1 CAD CDM	0.967586	0.809418			✓	48	45.5	29.762	29.3857	27.5649	28.3947	29.3117	29.3201	28.5825	28.8851	30.7351	28.2661	28.853	27.0732	29.2452	29.3824	28.6384	26.5022	27.7433	28.0965	29.031	29.0466
P0DOX5	IGG1_HUMAN	Immunoglobulin gamma-1 heavy chain (Immunoglobulin gamma-1 heavy chain NIE)		1.07514	0.806441			✓	22	64.6	33.6201	33.9773	31.4318	33.8227	32.4288	33.3537	32.444	31.5733	32.7418	34.697	31.7815	33.746	32.4489	33.2568	32.7204	32.3721	31.9178	31.6165	32.3937	32.349
Q07157	ZO1_HUMAN	Tight junction protein ZO-1 (Tight junction protein 1) (Zona occludens protein 1) (Zonula occludens protein 1)	TJP1 ZO1	1.00889	0.798125			✓	33	32.6	26.4027	24.1735	25.8499	24.7985	24.4646	25.5176	25.1581	23.6388	25.0843	24.8612	23.4959	23.6826	24.9718	24.7623	24.6078	NaN	23.8225	22.8962	24.5755	24.5718
P11021	BIP_HUMAN	Endoplasmic reticulum chaperone BiP (EC 3.6.4.10) (78 kDa glucose-regulated protein) (GRP-78) (Binding-immunoglobulin protein) (BiP) (Heat shock protein 70 family protein 5) (HSP70 family protein 5) (Heat shock protein family A member 5) (Immunoglobulin heavy chain-binding protein)	HSPA5 GRP78	2.10791	0.79711			✓	46	72.9	32.3688	30.2255	31.4195	31.0009	31.0987	31.2617	31.6586	31.6009	31.81	32.1278	30.5903	30.8634	31.0472	31.5607	31.2921	30.5967	30.2614	30.1716	30.8011	30.8256
P80723	BASP1_HUMAN	Brain acid soluble protein 1 (22 kDa neuronal tissue-enriched acidic protein) (Neuronal axonal membrane protein NAP-22)	BASP1 NAP22	0.368226	0.791291			✓	13	81.9	27.033	25.9342	23.8254	27.3813	23.8005	23.5895	26.5198	29.5001	28.4256	26.4869	26.2112	23.4681	27.2981	27.4095	28.0932	22.2191	25.7284	26.2552	26.699	26.8007
P50552	VASP_HUMAN	Vasodilator-stimulated phosphoprotein (VASP)	VASP	1.36522	0.786734			✓	15	51.6	26.3697	24.4333	26.0447	24.4673	25.4404	26.0093	24.7586	25.5705	26.0386	24.4357	24.6826	23.8252	25.1793	25.6754	24.8251	24.757	23.9209	23.9345	24.8037	24.5688
P01008	ANT3_HUMAN	Antithrombin-III (ATIII) (Serpin C1)	SERPINC1 AT3 PRO0309	1.2873	0.78142			✓	29	62.9	29.2646	29.4068	29.1178	29.0095	28.852	28.8595	28.4653	27.7821	29.023	28.9434	27.0954	29.4132	27.6952	28.9164	28.5098	29.4345	27.8922	27.3579	27.3305	27.5291
P08311	CATG_HUMAN	Cathepsin G (CG) (EC 3.4.21.20) [Cleaved into: Cathepsin G, C-terminal truncated form]	CTSG	0.393634	0.779842			✓	11	49	NaN	25.2645	24.5351	23.4761	25.1613	28.6458	24.7988	26.4949	28.0299	NaN	23.3857	26.0648	28.8553	26.6079	24.0637	26.4237	25.4119	25.8249	23.2177	24.2164
Q15582	BGH3_HUMAN	Transforming growth factor-beta-induced protein ig-h3 (Beta ig-h3) (Kerato-epithelin) (RGD-containing collagen-associated protein) (RGD-CAP)	TGFBI BIGH3	1.35308	0.766209			✓	37	69.3	29.3985	28.7703	27.3927	29.1248	28.9027	28.7193	28.8746	28.1039	29.0903	28.644	28.3218	28.1412	29.128	29.3176	28.1046	29.6977	27.7265	27.4838	27.3591	27.2465
P84085	ARF5_HUMAN	ADP-ribosylation factor 5	ARF5	0.849174	0.76287			✓	14	81.1	24.1897	22.7874	26.545	23.7398	24.1278	25.7999	24.0154	23.5077	23.7419	25.2367	24.6712	24.3238	24.6965	24.1626	23.5466	NaN	23.5409	24.0422	23.628	23.0952
Q13325	IFIT5_HUMAN	Interferon-induced protein with tetratricopeptide repeats 5 (IFIT-5) (Interferon-induced 58 kDa protein) (Retinoic acid- and interferon-inducible 58 kDa protein) (P58)	IFIT5 ISG58 RI58	0.589606	0.760377			✓	13	46.1	26.0906	23.8088	26.9533	24.5551	24.4859	23.7264	24.5282	24.2177	23.9837	24.8049	22.7553	25.5867	24.2713	23.6229	23.2298	NaN	NaN	23.9064	23.5186	23.618
Q15046	SYK_HUMAN	Lysine--tRNA ligase (EC 2.7.7.-) (EC 6.1.1.6) (Lysyl-tRNA synthetase) (LysRS)	KARS1 KARS KIAA0070	1.04304	0.754708			✓	31	71	27.3682	25.6281	27.3806	27.4126	26.623	27.2518	27.1924	26.6814	26.6702	26.5733	25.187	25.2321	26.3162	26.2813	26.2923	24.5313	25.312	25.3506	26.9729	26.7565
Q13616	CUL1_HUMAN	Cullin-1 (CUL-1)	CUL1	1.36073	0.745504			✓	18	29.5	25.5688	24.8948	25.9617	24.8975	25.3388	25.371	25.6377	23.6933	24.8136	25.47	23.9467	24.7414	25.336	25.9898	25.0708	25.3944	24.0883	23.4485	24.4904	24.4282
Q13976	KGP1_HUMAN	cGMP-dependent protein kinase 1 (cGK 1) (cGK1) (EC 2.7.11.12) (cGMP-dependent protein kinase I) (cGKI)	PRKG1 PRKG1B PRKGR1A PRKGR1B	0.842904	0.737389			✓	14	25	25.6065	24.2501	24.0366	22.8686	NaN	25.1922	24.2487	23.1671	24.3065	23.1624	23.6648	24.8481	24.9687	25.0689	NaN	NaN	24.3325	23.9224	22.8754	22.9629
P53041	PPP5_HUMAN	Serine/threonine-protein phosphatase 5 (PP5) (EC 3.1.3.16) (Protein phosphatase T) (PP-T) (PPT)	PPP5C PPP5	1.11604	0.730259			✓	14	39.3	25.7599	23.3119	25.9067	24.9373	24.5894	26.0133	25.7229	25.0695	24.786	25.4536	24.558	25.8391	25.3356	24.9483	24.2773	NaN	24.8918	23.9902	24.379	24.2203
Q9UI12	VATH_HUMAN	V-type proton ATPase subunit H (V-ATPase subunit H) (Nef-binding protein 1) (NBP1) (Protein VMA13 homolog) (V-ATPase 50/57 kDa subunits) (Vacuolar proton pump subunit H) (Vacuolar proton pump subunit SFD)	ATP6V1H CGI-11	1.10798	0.724053			✓	24	64.8	27.752	25.6767	28.5636	27.4237	27.5193	28.4204	26.6854	26.4753	27.5492	27.7915	25.7338	27.4122	27.483	26.7024	27.5199	26.3638	26.5084	26.7686	26.6655	26.3097
Q00535	CDK5_HUMAN	Cyclin-dependent kinase 5 (EC 2.7.11.1) (Cell division protein kinase 5) (Cyclin-dependent-like kinase 5) (Serine/threonine-protein kinase PSSALRE) (Tau protein kinase II catalytic subunit) (TPKII catalytic subunit)	CDK5 CDKN5 PSSALRE	0.490172	0.723156			✓	12	42.8	24.7728	22.423	25.8905	23.8604	24.1594	24.6043	24.3599	24.4314	23.0156	23.8969	22.1066	NaN	23.4863	24.0387	24.1523	NaN	NaN	NaN	23.0754	23.3637
Q9NQX3	GEPH_HUMAN	Gephyrin [Includes: Molybdopterin adenylyltransferase (MPT adenylyltransferase) (EC 2.7.7.75) (Domain G); Molybdopterin molybdenumtransferase (MPT Mo-transferase) (EC 2.10.1.1) (Domain E)]	GPHN GPH KIAA1385	0	0.718661			✓	17	45.2	24.4505	22.5838	24.3468	23.3303	24.4509	26.1227	24.7623	24.6407	23.4436	24.0463	22.2085	24.3203	23.4793	23.679	23.2782	NaN	NaN	NaN	23.2242	NaN
P09486	SPRC_HUMAN	SPARC (Basement-membrane protein 40) (BM-40) (Osteonectin) (ON) (Secreted protein acidic and rich in cysteine)	SPARC ON	1.19098	0.68424			✓	13	56.4	27.0292	25.0573	25.0988	24.8917	25.6313	25.9155	25.8633	25.5035	26.429	26.6346	25.2228	25.2823	26.8057	26.2626	26.0159	26.2645	24.582	24.9204	25.15	24.8765
P54578	UBP14_HUMAN	Ubiquitin carboxyl-terminal hydrolase 14 (EC 3.4.19.12) (Deubiquitinating enzyme 14) (Ubiquitin thioesterase 14) (Ubiquitin-specific-processing protease 14)	USP14 TGT	2.2639	0.681275			✓	26	66.4	27.2105	26.4537	27.8657	27.2316	26.8208	27.5803	27.2177	27.7457	26.8909	28.0861	26.6106	26.6983	27.3502	27.1561	27.1636	26.7176	26.4546	26.4628	26.5173	26.4685
P41240	CSK_HUMAN	Tyrosine-protein kinase CSK (EC 2.7.10.2) (C-Src kinase) (Protein-tyrosine kinase CYL)	CSK	0.796658	0.667761			✓	16	54.7	25.1866	23.1009	25.5801	23.4605	NaN	26.0657	24.2432	23.5479	24.6236	25.0673	24.4562	25.2157	24.6482	24.2509	24.1873	NaN	24.5866	23.3756	24.1784	23.3697
P46459	NSF_HUMAN	Vesicle-fusing ATPase (EC 3.6.4.6) (N-ethylmaleimide-sensitive fusion protein) (NEM-sensitive fusion protein) (Vesicular-fusion protein NSF)	NSF	1.25967	0.661306			✓	41	69.9	28.3374	26.5419	28.764	28.0227	27.9243	28.6089	27.9266	28.2738	27.4339	28.7999	27.1091	27.8972	27.7464	27.444	28.4308	28.2722	27.0343	26.6781	27.3541	27.1084
O43813	LANC1_HUMAN	Glutathione S-transferase LANCL1 (EC 2.5.1.18) (40 kDa erythrocyte membrane protein) (p40) (LanC-like protein 1)	LANCL1 GPR69A	1.23936	0.652479			✓	22	78.2	28.0992	26.7058	28.1041	27.8072	27.6982	28.4171	27.1583	27.0948	27.4671	27.6066	26.7458	26.457	26.962	27.5089	27.1535	28.0442	26.5768	25.9775	26.7707	26.3635
P49841	GSK3B_HUMAN	Glycogen synthase kinase-3 beta (GSK-3 beta) (EC 2.7.11.26) (Serine/threonine-protein kinase GSK3B) (EC 2.7.11.1)	GSK3B	0.95343	0.647337			✓	8	35.2	23.6852	22.332	23.3846	23.5296	NaN	24.259	22.315	23.3287	23.2629	22.5927	NaN	NaN	24.1176	23.0898	22.7525	NaN	22.6072	NaN	22.5967	22.5166
Q05397	FAK1_HUMAN	Focal adhesion kinase 1 (FADK 1) (EC 2.7.10.2) (Focal adhesion kinase-related nonkinase) (FRNK) (Protein phosphatase 1 regulatory subunit 71) (PPP1R71) (Protein-tyrosine kinase 2) (p125FAK) (pp125FAK)	PTK2 FAK FAK1	0.661085	0.647278			✓	14	24	24.4841	22.8744	25.5188	23.714	NaN	24.5737	24.0336	23.4564	24.2819	23.8691	23.5033	24.1337	24.4812	25.0966	22.5551	24.6902	24.1098	NaN	22.6157	22.1598
Q16555	DPYL2_HUMAN	Dihydropyrimidinase-related protein 2 (DRP-2) (Collapsin response mediator protein 2) (CRMP-2) (N2A3) (Unc-33-like phosphoprotein 2) (ULIP-2)	DPYSL2 CRMP2 ULIP2	1.99491	0.646512			✓	38	83.2	31.2364	29.9958	31.3117	31.1414	30.8925	31.7868	31.0312	31.0349	30.9347	31.5688	30.1124	31.0478	31.3494	31.0795	31.246	30.9049	30.2056	30.2242	30.4023	30.2869
Q9Y2J2	E41L3_HUMAN	Band 4.1-like protein 3 (4.1B) (Differentially expressed in adenocarcinoma of the lung protein 1) (DAL-1) (Erythrocyte membrane protein band 4.1-like 3) [Cleaved into: Band 4.1-like protein 3, N-terminally processed]	EPB41L3 DAL1 KIAA0987	0.713331	0.644699			✓	49	52.5	28.4252	27.8365	29.3253	28.5332	28.0817	29.1489	29.0319	28.7846	29.2652	29.294	27.4744	25.4309	28.8646	28.1089	29.2875	28.185	27.3203	27.4131	28.2152	27.9405
P63000	RAC1_HUMAN	Ras-related C3 botulinum toxin substrate 1 (EC 3.6.5.2) (Cell migration-inducing gene 5 protein) (Ras-like protein TC25) (p21-Rac1)	RAC1 TC25 MIG5	0.771701	0.638176			✓	10	64.6	28.6753	26.8782	26.486	27.7814	27.1893	27.8043	27.6367	27.9281	27.8574	27.4723	27.8839	24.9099	28.0914	28.3831	27.5084	27.7708	26.0375	26.2511	27.0855	27.1595
P02760	AMBP_HUMAN	Protein AMBP (Protein HC) [Cleaved into: Alpha-1-microglobulin (EC 1.6.2.-) (Alpha-1 microglycoprotein) (Complex-forming glycoprotein heterogeneous in charge); Inter-alpha-trypsin inhibitor light chain (ITI-LC) (Bikunin) (EDC1) (HI-30) (Uronic-acid-rich protein); Trypstatin]	AMBP HCP ITIL	1.11601	0.637956			✓	15	42.6	27.0078	27.0233	27.7448	26.975	27.2844	27.2717	27.2537	25.3757	26.302	26.6896	25.3363	27.952	26.4541	26.735	26.4011	26.2357	26.1815	25.9345	26.1476	26.2465
P00748	FA12_HUMAN	Coagulation factor XII (EC 3.4.21.38) (Hageman factor) (HAF) [Cleaved into: Coagulation factor XIIa heavy chain; Beta-factor XIIa part 1; Coagulation factor XIIa light chain (Beta-factor XIIa part 2)]	F12	0.890741	0.637244			✓	14	39	26.4085	24.4988	25.1134	25.0872	24.9176	25.8554	23.5818	23.8743	24.4252	24.4086	23.7971	25.5796	24.5042	25.0675	23.7402	24.2599	24.5041	23.8239	23.1993	24.6463
P48426	PI42A_HUMAN	Phosphatidylinositol 5-phosphate 4-kinase type-2 alpha (EC 2.7.1.149) (1-phosphatidylinositol 5-phosphate 4-kinase 2-alpha) (Diphosphoinositide kinase 2-alpha) (PIP5KIII) (Phosphatidylinositol 5-Phosphate 4-Kinase) (PI5P4Kalpha) (Phosphatidylinositol 5-phosphate 4-kinase type II alpha) (PI(5)P 4-kinase type II alpha) (PIP4KII-alpha) (PtdIns(4)P-5-kinase B isoform) (PtdIns(4)P-5-kinase C isoform) …	PIP4K2A PI5P4KA PIP5K2 PIP5K2A	0.806653	0.622831			✓	8	29.6	24.8504	23.3305	23.9961	23.5507	NaN	NaN	23.9026	23.4321	23.5795	24.2335	23.2307	25.8664	23.1064	23.8734	23.4097	NaN	23.9151	22.7463	22.7816	23.5618
Q9UBR2	CATZ_HUMAN	Cathepsin Z (EC 3.4.18.1) (Cathepsin P) (Cathepsin X)	CTSZ	0.173288	0.614277			✓	13	62.4	26.0514	21.7177	21.699	24.7899	21.4659	27.0815	22.9398	26.7378	23.3843	30.9119	28.6463	26.5164	28.3167	24.6372	29.8088	22.7733	24.6823	25.0774	26.4087	26.2218
Q15746	MYLK_HUMAN	Myosin light chain kinase, smooth muscle (MLCK) (smMLCK) (EC 2.7.11.18) (Kinase-related protein) (KRP) (Telokin) [Cleaved into: Myosin light chain kinase, smooth muscle, deglutamylated form]	MYLK MLCK MLCK1 MYLK1	0.649285	0.605038			✓	52	34.4	29.4776	28.1502	26.9073	26.4991	28.4575	27.8418	27.3356	25.9642	28.5515	26.6037	26.2831	26.7911	27.6711	27.5916	25.9713	27.3922	26.3774	26.6124	26.7435	26.5483
Q8TBX8	PI42C_HUMAN	Phosphatidylinositol 5-phosphate 4-kinase type-2 gamma (EC 2.7.1.149) (Phosphatidylinositol 5-phosphate 4-kinase type II gamma) (PI(5)P 4-kinase type II gamma) (PIP4KII-gamma)	PIP4K2C PIP5K2C	0.775596	0.602418			✓	5	18.5	25.225	22.5713	23.9798	24.5115	23.9203	23.1934	23.4978	24.2822	22.5507	24.1598	23.3164	NaN	22.5116	23.7879	23.411	NaN	22.8988	22.7923	23.6418	22.8056
Q99719	SEPT5_HUMAN	Septin-5 (Cell division control-related protein 1) (CDCrel-1) (Peanut-like protein 1)	SEPTIN5 PNUTL1 SEPT5	0.512982	0.585784			✓	12	50.7	25.1759	23.4045	24.7752	25.2023	23.2539	25.2363	23.7998	24.0911	24.5466	27.0342	24.0991	24.8027	25.2462	24.72	24.687	NaN	24.3194	NaN	24.4092	23.529
P35237	SPB6_HUMAN	Serpin B6 (Cytoplasmic antiproteinase) (CAP) (Peptidase inhibitor 6) (PI-6) (Placental thrombin inhibitor)	SERPINB6 PI6 PTI	0.794835	0.582135			✓	23	79.5	28.1037	25.1549	28.3336	27.3631	26.9337	27.8918	27.0073	26.8223	27.2874	27.5198	26.6462	27.5091	26.8992	27.4401	27.7169	28.1025	26.537	26.4031	26.1504	26.106
P98160	PGBM_HUMAN	Basement membrane-specific heparan sulfate proteoglycan core protein (HSPG) (Perlecan) (PLC) [Cleaved into: Endorepellin; LG3 peptide]	HSPG2	1.32745	0.578125			✓	181	65.6	31.6492	30.6983	31.1854	30.9359	31.4592	32.5	31.8179	31.3433	31.9271	30.9446	30.8209	30.8174	31.9897	32.0345	31.4462	31.6093	30.8865	30.8549	30.529	30.4195
Q15019	SEPT2_HUMAN	Septin-2 (Neural precursor cell expressed developmentally down-regulated protein 5) (NEDD-5)	SEPTIN2 DIFF6 KIAA0158 NEDD5 SEPT2	1.13817	0.571417			✓	19	69.8	29.6053	28.2977	28.7074	28.7231	28.2969	29.0352	29.2935	28.9516	29.3127	28.7945	27.9452	27.1337	28.6354	28.9922	28.829	28.5907	27.9382	27.4106	28.4246	28.2965
Q08209	PP2BA_HUMAN	Protein phosphatase 3 catalytic subunit alpha (EC 3.1.3.16) (CAM-PRP catalytic subunit) (Calcineurin A alpha) (Calmodulin-dependent calcineurin A subunit alpha isoform) (CNA alpha) (Serine/threonine-protein phosphatase 2B catalytic subunit alpha isoform)	PPP3CA CALNA CNA	0.506717	0.57079			✓	19	61.2	26.0766	24.0556	26.3555	25.486	25.7066	26.1259	25.7525	25.5602	25.0809	25.3637	22.3039	NaN	25.391	25.0025	25.3081	NaN	24.1182	24.1179	25.3924	25.108
O00159	MYO1C_HUMAN	Unconventional myosin-Ic (Myosin I beta) (MMI-beta) (MMIb)	MYO1C	1.14838	0.559007			✓	61	62.7	29.0706	28.9135	29.8285	28.4147	28.6895	29.5056	28.7479	28.1506	28.741	27.6783	28.3344	29.0713	28.4439	28.9374	27.8469	29.0505	28.0097	27.8662	27.9238	27.8128
P20936	RASA1_HUMAN	Ras GTPase-activating protein 1 (GAP) (GTPase-activating protein) (RasGAP) (Ras p21 protein activator) (p120GAP)	RASA1 GAP RASA	0.330744	0.553761			✓	9	13.7	23.7711	22.0517	25.2973	22.6125	NaN	24.5897	23.8916	NaN	22.8229	23.7755	21.9059	NaN	23.1712	22.6097	23.1299	NaN	NaN	NaN	22.7652	22.7321
P17931	LEG3_HUMAN	Galectin-3 (Gal-3) (35 kDa lectin) (Carbohydrate-binding protein 35) (CBP 35) (Galactose-specific lectin 3) (Galactoside-binding protein) (GALBP) (IgE-binding protein) (L-31) (Laminin-binding protein) (Lectin L-29) (Mac-2 antigen)	LGALS3 MAC2	0.530477	0.552125			✓	6	28.4	27.5944	25.9882	25.3045	25.2175	26.3117	26.7288	25.9385	25.0843	26.2133	23.6308	24.5865	25.4272	26.3992	25.7606	24.5613	23.6363	25.0358	24.705	26.0884	26.0229
Q8N8S7	ENAH_HUMAN	Protein enabled homolog	ENAH MENA	0.467441	0.546535			✓	12	32.3	24.4325	22.2242	23.73	24.7629	NaN	23.8814	22.7696	23.0565	24.2907	21.7802	21.2562	NaN	23.1752	23.6441	22.7957	NaN	21.9938	22.5936	23.3698	22.7179
P01042	KNG1_HUMAN	Kininogen-1 (Alpha-2-thiol proteinase inhibitor) (Fitzgerald factor) (High molecular weight kininogen) (HMWK) (Williams-Fitzgerald-Flaujeac factor) [Cleaved into: Kininogen-1 heavy chain; T-kinin (Ile-Ser-Bradykinin); Bradykinin (Kallidin I); Lysyl-bradykinin (Kallidin II); Kininogen-1 light chain; Low molecular weight growth-promoting factor]	KNG1 BDK KNG	0.867641	0.544748			✓	27	46.4	28.6306	29.0859	28.5509	28.4096	27.8475	29.5816	28.4552	26.98	27.8917	28.8153	27.3178	29.5604	28.2806	28.6593	27.4571	27.8364	27.8032	27.9619	27.8179	27.698
Q9H307	PININ_HUMAN	Pinin (140 kDa nuclear and cell adhesion-related phosphoprotein) (Desmosome-associated protein) (Domain-rich serine protein) (DRS protein) (DRSP) (Melanoma metastasis clone A protein) (Nuclear protein SDK3) (SR-like protein)	PNN DRS MEMA	1.6696	0.537218			✓	5	10.5	24.0693	NaN	23.1927	23.7595	23.3937	24.5298	23.9627	23.6529	24.0294	NaN	NaN	NaN	23.9447	23.4284	23.8051	23.8829	23.2956	22.8464	23.3375	22.937
P51148	RAB5C_HUMAN	Ras-related protein Rab-5C (EC 3.6.5.2) (L1880) (RAB5L)	RAB5C RABL	0.929025	0.527271			✓	9	66.2	27.5087	26.6683	27.5226	27.6081	27.1655	27.952	27.1938	27.0453	27.9232	26.9055	26.4099	26.4314	27.4102	27.3088	27.2093	NaN	25.7364	26.1432	27.2891	27.5923
Q13033	STRN3_HUMAN	Striatin-3 (Cell cycle autoantigen SG2NA) (S/G2 antigen)	STRN3 GS2NA SG2NA	0.700551	0.522686			✓	11	22.8	24.5468	23.0068	24.9449	24.3874	23.8139	24.3792	23.8605	23.1092	24.1926	23.7059	23.1117	NaN	23.8394	23.5174	23.4092	NaN	22.482	NaN	23.578	23.9059
Q9UBB4	ATX10_HUMAN	Ataxin-10 (Brain protein E46 homolog) (Spinocerebellar ataxia type 10 protein)	ATXN10 SCA10	0.788931	0.519201			✓	20	63.4	25.4611	23.1338	25.8911	24.588	24.4902	25.0764	25.4025	25.0837	25.3281	25.6467	24.6379	NaN	25.0609	24.4514	24.1015	25.1546	24.3353	23.5728	24.4048	24.3483
Q8NFF5	FAD1_HUMAN	FAD synthase (EC 2.7.7.2) (FAD pyrophosphorylase) (FMN adenylyltransferase) (Flavin adenine dinucleotide synthase) [Includes: Molybdenum cofactor biosynthesis protein-like region; FAD synthase region]	FLAD1 PP591	0.237013	0.513873			✓	13	37.8	24.4277	21.5872	26.5373	25.2075	22.4387	NaN	25.5624	23.3092	22.3656	23.2852	NaN	NaN	21.6225	21.7286	21.3924	NaN	23.0255	23.1602	22.292	22.6215
P00751	CFAB_HUMAN	Complement factor B (EC 3.4.21.47) (C3/C5 convertase) (Glycine-rich beta glycoprotein) (GBG) (PBF2) (Properdin factor B) [Cleaved into: Complement factor B Ba fragment; Complement factor B Bb fragment]	CFB BF BFD	0.700199	0.512538			✓	41	59.2	29.8956	29.6012	27.6006	28.7553	27.8319	29.8889	28.2707	27.7122	28.4491	28.6298	27.1719	28.7474	28.6403	28.6819	27.968	28.5746	27.6702	27.4994	28.1451	28.163
P0DOY3	IGLC3_HUMAN	Immunoglobulin lambda constant 3 (Ig lambda chain C region DOT) (Ig lambda chain C region NEWM) (Ig lambda-3 chain C regions)	IGLC3	0.713701	0.510804			✓	7	79.2	27.7024	27.2548	25.9491	27.1519	27.5151	27.8257	26.1428	26.3454	26.7413	27.6793	25.7053	28.7646	26.7288	27.2241	27.338	27.0541	26.4644	26.4327	26.2484	26.6027
P20336	RAB3A_HUMAN	Ras-related protein Rab-3A	RAB3A	0.961651	0.499973			✓	10	61.4	26.9732	26.581	27.5227	27.5705	27.5647	27.5232	27.1155	26.847	27.7738	28.6948	26.9694	27.4922	28.7223	27.825	28.0025	27.357	27.3126	27.3008	26.4733	26.7824
Q9BRF8	CPPED_HUMAN	Serine/threonine-protein phosphatase CPPED1 (EC 3.1.3.16) (Calcineurin-like phosphoesterase domain-containing protein 1) (Complete S-transactivated protein 1)	CPPED1 CSTP1	0.481954	0.485807			✓	15	68.2	25.5979	23.6475	25.1346	25.7955	NaN	25.7831	25.1947	24.7963	25.7205	24.446	22.9766	23.8706	25.6483	24.6589	25.0559	NaN	23.7781	23.7659	24.972	25.0626
Q32MZ4	LRRF1_HUMAN	Leucine-rich repeat flightless-interacting protein 1 (LRR FLII-interacting protein 1) (GC-binding factor 2) (TAR RNA-interacting protein)	LRRFIP1 GCF2 TRIP	0.393908	0.484266			✓	15	27.4	24.6545	22.1165	24.4992	22.6011	24.1261	25.1514	23.1661	22.7545	23.5318	23.8923	22.5599	NaN	NaN	23.8614	23.818	NaN	22.3924	NaN	23.3522	23.5871
Q9Y5K8	VATD_HUMAN	V-type proton ATPase subunit D (V-ATPase subunit D) (V-ATPase 28 kDa accessory protein) (Vacuolar proton pump subunit D)	ATP6V1D ATP6M VATD	0.725129	0.472563			✓	11	47.8	26.7532	24.6016	26.9357	26.6141	26.3532	26.7929	25.9413	25.8418	26.9157	26.2199	25.0749	25.8887	26.5136	25.733	26.1086	NaN	25.8269	25.4885	25.7787	25.6259
P63167	DYL1_HUMAN	Dynein light chain 1, cytoplasmic (8 kDa dynein light chain) (DLC8) (Dynein light chain LC8-type 1) (Protein inhibitor of neuronal nitric oxide synthase) (PIN)	DYNLL1 DLC1 DNCL1 DNCLC1 HDLC1	0.716675	0.46852			✓	7	82	24.3775	24.516	26.3153	25.8008	24.4644	26.3435	25.8307	24.749	25.7443	25.5701	NaN	25.5731	25.9737	26.554	25.0076	25.4822	25.1418	24.8367	24.7253	24.9071
P38606	VATA_HUMAN	V-type proton ATPase catalytic subunit A (V-ATPase subunit A) (EC 7.1.2.2) (V-ATPase 69 kDa subunit) (Vacuolar ATPase isoform VA68) (Vacuolar proton pump subunit alpha)	ATP6V1A ATP6A1 ATP6V1A1 VPP2	0.771554	0.468452			✓	42	84.9	29.4647	28.0867	30.1295	29.5166	29.7497	29.9866	28.8213	28.8434	29.7206	29.6268	28.0993	29.1145	29.6714	28.6404	29.4704	29.8739	28.6554	28.672	28.3955	28.3748
O00571	DDX3X_HUMAN	ATP-dependent RNA helicase DDX3X (EC 3.6.4.13) (CAP-Rf) (DEAD box protein 3, X-chromosomal) (DEAD box, X isoform) (DBX) (Helicase-like protein 2) (HLP2)	DDX3X DBX DDX3	0.756194	0.467257			✓	31	55.1	27.5152	25.7426	27.2186	26.4175	26.4059	27.8303	26.8431	26.518	26.7065	27.2567	25.8166	27.7606	26.6686	26.8737	26.2863	27.4698	26.1438	26.2629	25.8784	25.8621
P04196	HRG_HUMAN	Histidine-rich glycoprotein (Histidine-proline-rich glycoprotein) (HPRG)	HRG	0.618297	0.457113			✓	23	58.7	28.5298	27.8047	26.635	28.0175	27.2808	26.8297	27.6954	26.3137	26.5378	29.0335	26.4975	27.563	28.302	27.4182	26.714	26.8429	27.0891	26.8785	26.9834	26.978
P55263	ADK_HUMAN	Adenosine kinase (AK) (EC 2.7.1.20) (Adenosine 5'-phosphotransferase)	ADK	0.950563	0.456557			✓	15	58.3	25.4835	23.5376	24.1841	24.3754	24.0199	24.7833	24.0741	24.7259	24.1804	25.0807	23.5586	24.7878	24.8116	24.6611	24.9787	24.3861	23.3408	24.2085	24.3088	23.8873
Q9UKG1	DP13A_HUMAN	DCC-interacting protein 13-alpha (Dip13-alpha) (Adapter protein containing PH domain, PTB domain and leucine zipper motif 1)	APPL1 APPL DIP13A KIAA1428	0.428732	0.45162			✓	28	64.2	25.4177	23.9091	25.62	26.1343	24.7641	24.8645	26.2873	24.7913	25.8021	24.1816	22.7556	23.4468	25.5169	25.41	25.3135	25.6888	23.9265	23.6983	24.5419	24.6246
O00560	SDCB1_HUMAN	Syntenin-1 (Melanoma differentiation-associated protein 9) (MDA-9) (Pro-TGF-alpha cytoplasmic domain-interacting protein 18) (TACIP18) (Scaffold protein Pbp1) (Syndecan-binding protein 1)	SDCBP MDA9 SYCL	0.471416	0.450772			✓	12	74.8	25.1405	22.4357	25.5863	24.9615	NaN	24.4507	24.6175	23.5555	24.6856	23.9603	22.8298	NaN	24.2716	24.5838	24.1354	NaN	23.9794	23.6903	23.8268	23.6894
P28482	MK01_HUMAN	Mitogen-activated protein kinase 1 (MAP kinase 1) (MAPK 1) (EC 2.7.11.24) (ERT1) (Extracellular signal-regulated kinase 2) (ERK-2) (MAP kinase isoform p42) (p42-MAPK) (Mitogen-activated protein kinase 2) (MAP kinase 2) (MAPK 2)	MAPK1 ERK2 PRKM1 PRKM2	0.907816	0.440101			✓	26	84.2	28.3241	26.6349	27.4072	27.6363	27.2567	27.7107	27.2907	27.3276	27.0164	27.6872	26.3656	27.0676	27.0914	26.6807	26.8492	27.5541	26.0816	26.2479	27.1635	26.8679
Q15942	ZYX_HUMAN	Zyxin (Zyxin-2)	ZYX	0.569873	0.438966			✓	23	69.2	28.8201	27.094	27.6399	27.0608	27.1179	27.8796	27.1866	26.722	28.0751	26.2151	26.2557	26.8239	26.9169	27.6998	25.8914	27.7967	26.0828	26.4027	26.6947	26.6279
Q13618	CUL3_HUMAN	Cullin-3 (CUL-3)	CUL3 KIAA0617	0.59044	0.436666			✓	26	44.1	25.7479	24.4564	26.8132	25.9302	25.2112	25.6432	25.5714	24.9501	25.3978	25.2879	24.4056	26.4604	25.5785	25.443	25.2231	26.7037	24.4541	24.3789	24.7274	24.9258
P06702	S10A9_HUMAN	Protein S100-A9 (Calgranulin-B) (Calprotectin L1H subunit) (Leukocyte L1 complex heavy chain) (Migration inhibitory factor-related protein 14) (MRP-14) (p14) (S100 calcium-binding protein A9)	S100A9 CAGB CFAG MRP14	0.222219	0.435639			✓	10	82.5	23.6055	23.6094	26.617	23.2675	25.8593	27.4941	26.5178	26.6189	27.0629	22.6884	24.2468	26.2075	26.2691	26.5519	28.0901	26.6992	25.0216	25.8499	24.3009	24.1856
P23396	RS3_HUMAN	40S ribosomal protein S3 (EC 4.2.99.18) (Small ribosomal subunit protein uS3)	RPS3 OK/SW-cl.26	0.744188	0.424552			✓	21	78.6	28.8505	26.9448	28.2298	28.2672	28.2316	29.3066	28.6375	28.6001	28.2182	28.9109	27.6643	27.7621	28.7755	28.6947	28.5921	27.5032	27.589	27.4601	28.6507	28.5695
P02647	APOA1_HUMAN	Apolipoprotein A-I (Apo-AI) (ApoA-I) (Apolipoprotein A1) [Cleaved into: Proapolipoprotein A-I (ProapoA-I); Truncated apolipoprotein A-I (Apolipoprotein A-I(1-242))]	APOA1	0.521235	0.422425			✓	37	79.4	31.7656	32.5882	32.1008	32.4523	31.8614	32.4849	30.5727	31.298	31.0776	32.2827	30.5141	33.0121	30.9043	32.2044	31.6713	32.7442	30.969	30.9342	31.0871	31.0835
P80303	NUCB2_HUMAN	Nucleobindin-2 (DNA-binding protein NEFA) (Epididymis secretory protein Li 109) (Gastric cancer antigen Zg4) (Prepronesfatin) [Cleaved into: Nesfatin-1]	NUCB2 NEFA	0.468295	0.422088			✓	26	63.3	27.9303	24.9225	27.7098	27.3543	27.2876	27.1939	27.5287	27.4899	26.5992	27.2775	26.1537	27.0736	27.3727	28.3483	27.7843	28.1092	26.8711	26.9916	25.9885	25.9378
Q9UKY7	CDV3_HUMAN	Protein CDV3 homolog	CDV3 H41	0.268961	0.420378			✓	12	66.7	26.2576	23.5168	24.162	25.4266	23.3266	25.6538	25.3415	25.1303	25.9927	24.3441	23.8135	22.7911	26.2594	25.6049	25.6979	21.6041	24.5959	24.38	25.6307	26.1269
P21281	VATB2_HUMAN	V-type proton ATPase subunit B, brain isoform (V-ATPase subunit B 2) (Endomembrane proton pump 58 kDa subunit) (HO57) (Vacuolar proton pump subunit B 2)	ATP6V1B2 ATP6B2 VPP3	0.696372	0.4199			✓	30	78.7	29.1439	27.5149	29.7893	29.0523	29.0992	29.4185	28.2407	28.5963	28.8442	29.6329	27.7467	28.8557	28.7239	28.4515	29.0665	29.1664	28.5342	28.4678	27.8958	27.8952
P0DP25	CALM3_HUMAN	Calmodulin-3	CALM3 CALML2 CAM3 CAMC CAMIII	0.831074	0.418234			✓	14	85.9	31.0274	29.6232	30.5868	31.0772	30.5768	30.669	30.8012	31.0329	31.4028	31.7657	30.3311	30.1845	31.2355	30.3819	31.243	29.6375	30.8342	30.8651	30.2229	30.3287
Q14247	SRC8_HUMAN	Src substrate cortactin (Amplaxin) (Oncogene EMS1)	CTTN EMS1	0.359774	0.4171			✓	25	48.4	26.888	25.6383	26.5326	27.5982	27.0284	27.5047	27.1283	27.2705	27.494	26.3365	26.1264	23.9521	27.3456	27.2884	27.321	NaN	25.6072	25.7805	26.9219	27.0761
Q99829	CPNE1_HUMAN	Copine-1 (Chromobindin 17) (Copine I)	CPNE1 CPN1	0.456608	0.410893			✓	17	57.4	27.4839	26.0506	27.6425	25.281	26.412	26.979	26.5723	26.4844	26.5737	25.6029	24.9484	26.2724	26.2126	25.417	25.6119	27.3231	25.7942	26.11	25.0394	24.8603
Q9NPQ8	RIC8A_HUMAN	Synembryn-A (Protein Ric-8A)	RIC8A	0.336844	0.410125			✓	14	40.5	25.0607	23.1673	24.9077	24.0864	23.6829	24.1729	24.3166	22.9864	23.1597	23.0452	21.6222	24.8783	23.5575	23.8066	23.1671	NaN	NaN	23.5798	23.0085	23.3048
P00505	AATM_HUMAN	Aspartate aminotransferase, mitochondrial (mAspAT) (EC 2.6.1.1) (EC 2.6.1.7) (Fatty acid-binding protein) (FABP-1) (Glutamate oxaloacetate transaminase 2) (Kynurenine aminotransferase 4) (Kynurenine aminotransferase IV) (Kynurenine--oxoglutarate transaminase 4) (Kynurenine--oxoglutarate transaminase IV) (Plasma membrane-associated fatty acid-binding protein) (FABPpm) (Transaminase A)	GOT2 KYAT4	0.27782	0.402906			✓	38	80.5	30.6758	30.4741	30.8263	32.6174	31.7823	32.6668	31.6883	30.896	30.7266	29.57	28.0229	28.9312	29.2679	29.9814	29.3699	30.8535	29.5064	29.5583	30.2871	30.2792
Q9NZZ3	CHMP5_HUMAN	Charged multivesicular body protein 5 (Chromatin-modifying protein 5) (SNF7 domain-containing protein 2) (Vacuolar protein sorting-associated protein 60) (Vps60) (hVps60)	CHMP5 C9orf83 SNF7DC2 CGI-34 HSPC177 PNAS-114 PNAS-2	0.491899	0.401395			✓	7	63.5	24.2434	NaN	24.3658	23.9098	23.398	25.3524	24.4046	23.464	23.6948	24.7707	22.8318	NaN	23.8499	24.158	23.7863	NaN	23.2211	NaN	23.8444	23.7833
Q9NZB2	F120A_HUMAN	Constitutive coactivator of PPAR-gamma-like protein 1 (Oxidative stress-associated Src activator) (Protein FAM120A)	FAM120A C9orf10 KIAA0183 OSSA	0.554833	0.384845			✓	33	47.6	26.8066	24.8086	26.8014	25.6125	25.7018	26.5006	26.3519	26.3092	26.0155	26.3785	25.4479	25.8987	26.4919	26.0734	26.2707	26.9	24.2874	25.2195	26.1231	26.0355
Q9UMX0	UBQL1_HUMAN	Ubiquilin-1 (Protein linking IAP with cytoskeleton 1) (PLIC-1) (hPLIC-1)	UBQLN1 DA41 PLIC1	0.420178	0.382259			✓	16	52.6	27.1588	23.7108	27.5361	25.8907	25.7731	26.9928	26.6209	26.3327	26.4343	26.9894	25.4722	26.2177	26.3742	27.152	26.5253	25.7619	25.8287	25.7625	26.24	26.2227
P21333	FLNA_HUMAN	Filamin-A (FLN-A) (Actin-binding protein 280) (ABP-280) (Alpha-filamin) (Endothelial actin-binding protein) (Filamin-1) (Non-muscle filamin)	FLNA FLN FLN1	0.355059	0.378767			✓	168	81.9	34.7721	33.2542	31.6359	32.298	33.3318	32.3937	32.148	31.7526	34.0435	31.3756	31.7278	31.3807	32.5746	32.608	30.9836	32.1494	31.9902	32.003	32.0486	32.0083
O75083	WDR1_HUMAN	WD repeat-containing protein 1 (Actin-interacting protein 1) (AIP1) (NORI-1)	WDR1	0.756275	0.363809			✓	33	76.4	30.0304	29.053	28.7257	28.9509	28.8482	29.308	28.566	28.5107	29.6068	29.1211	28.0039	28.2542	29.1863	29.2143	28.2019	29.0083	28.4857	28.3357	28.4462	28.4322
O75368	SH3L1_HUMAN	Adapter SH3BGRL (SH3 domain-binding glutamic acid-rich-like protein 1)	SH3BGRL	0.81981	0.362425			✓	10	85.1	28.0948	26.0493	27.4639	27.1357	27.8134	27.0623	26.853	26.6725	27.6617	27.2598	26.9076	27.0033	27.4823	27.7299	27.1082	26.4117	27.0107	27.0014	26.94	26.9233
O15498	YKT6_HUMAN	Synaptobrevin homolog YKT6 (EC 2.3.1.-)	YKT6	0.547591	0.355771			✓	5	33.8	24.638	NaN	24.9181	23.7148	24.0529	24.978	24.2053	24.6406	23.9998	24.6927	22.7678	24.9439	24.0941	24.8366	24.8965	NaN	23.9731	24.1859	23.9408	24.0139
Q96AC1	FERM2_HUMAN	Fermitin family homolog 2 (Kindlin-2) (Mitogen-inducible gene 2 protein) (MIG-2) (Pleckstrin homology domain-containing family C member 1) (PH domain-containing family C member 1)	FERMT2 KIND2 MIG2 PLEKHC1	0.475064	0.354611			✓	37	64.3	29.1912	27.753	28.5334	27.0514	28.0274	28.6472	28.0093	27.0394	28.07	27.0865	26.6054	27.3323	27.7657	27.8845	26.6938	27.964	27.5763	27.4763	26.8973	26.8765
O60262	GBG7_HUMAN	Guanine nucleotide-binding protein G(I)/G(S)/G(O) subunit gamma-7	GNG7 GNGT7	0.390168	0.347776			✓	2	44.1	24.1888	22.017	NaN	23.8211	NaN	23.4414	23.969	NaN	22.9763	23.4704	22.3216	NaN	NaN	23.0079	23.2884	NaN	22.2831	22.3867	23.4853	23.4546
P00450	CERU_HUMAN	Ceruloplasmin (EC 1.16.3.1) (Ferroxidase)	CP	0.399963	0.337239			✓	54	74.1	29.8831	30.1923	28.9416	29.1159	28.9329	30.9498	28.6027	28.1126	28.8395	30.1614	28.2407	30.2036	28.8437	29.2122	28.4361	29.4504	28.7658	28.8399	28.8184	28.6618
P30533	AMRP_HUMAN	Alpha-2-macroglobulin receptor-associated protein (Alpha-2-MRAP) (Low density lipoprotein receptor-related protein-associated protein 1) (RAP)	LRPAP1 A2MRAP	0.281781	0.334882			✓	10	30.8	25.34	22.097	22.4448	22.9215	NaN	24.5493	24.2718	24.3367	23.9161	23.7803	22.5429	22.2477	23.9305	24.391	23.5816	NaN	23.3259	23.3092	23.5698	22.8416
P13987	CD59_HUMAN	CD59 glycoprotein (1F5 antigen) (20 kDa homologous restriction factor) (HRF-20) (HRF20) (MAC-inhibitory protein) (MAC-IP) (MEM43 antigen) (Membrane attack complex inhibition factor) (MACIF) (Membrane inhibitor of reactive lysis) (MIRL) (Protectin) (CD antigen CD59)	CD59 MIC11 MIN1 MIN2 MIN3 MSK21	0.191235	0.32723			✓	4	25	27.0148	26.4992	24.7439	27.1818	26.4059	24.7013	26.7701	26.9877	26.3468	25.517	26.4613	22.5347	25.7173	26.663	25.6225	NaN	24.2873	24.7373	26.9394	26.5051
Q9Y5S2	MRCKB_HUMAN	Serine/threonine-protein kinase MRCK beta (EC 2.7.11.1) (CDC42-binding protein kinase beta) (CDC42BP-beta) (DMPK-like beta) (Myotonic dystrophy kinase-related CDC42-binding kinase beta) (MRCK beta) (Myotonic dystrophy protein kinase-like beta)	CDC42BPB KIAA1124	0.333411	0.327119			✓	30	27.1	29.0851	28.096	30.5508	28.4587	27.9284	28.7829	28.3616	27.951	28.084	29.5805	27.7988	29.1104	28.4129	28.2315	28.1108	30.1588	27.8052	27.1719	27.9665	28.1098
Q8WUD1	RAB2B_HUMAN	Ras-related protein Rab-2B (EC 3.6.5.2)	RAB2B	0	0.320956			✓	11	60.6	24.0473	22.9035	24.0349	23.9929	23.7698	24.5922	24.5652	24.1052	24.1268	NaN	23.7311	NaN	24.8962	23.6968	24.2399	NaN	NaN	NaN	NaN	23.733
Q99519	NEUR1_HUMAN	Sialidase-1 (EC 3.2.1.18) (Acetylneuraminyl hydrolase) (G9 sialidase) (Lysosomal sialidase) (N-acetyl-alpha-neuraminidase 1)	NEU1 NANH	0	0.320929			✓	5	18.1	23.6642	NaN	NaN	NaN	NaN	NaN	NaN	NaN	NaN	NaN	NaN	NaN	NaN	NaN	NaN	NaN	22.0356	21.9048	24.7178	24.7151
Q13564	ULA1_HUMAN	NEDD8-activating enzyme E1 regulatory subunit (Amyloid beta precursor protein-binding protein 1, 59 kDa) (APP-BP1) (Amyloid protein-binding protein 1) (Proto-oncogene protein 1)	NAE1 APPBP1 HPP1	0.478137	0.318765			✓	21	63.3	25.9773	24.0232	25.6633	25.5788	25.3893	26.0304	26.1005	25.1598	25.3998	24.6612	23.9941	24.6418	25.0699	25.2474	25.0087	24.0858	25.1746	25.2726	24.9729	24.882
P06681	CO2_HUMAN	Complement C2 (EC 3.4.21.43) (C3/C5 convertase) [Cleaved into: Complement C2b fragment; Complement C2a fragment]	C2	0.262385	0.317962			✓	16	30.9	25.9782	24.4648	23.8787	24.17	23.302	24.3155	22.5674	NaN	24.0754	23.3354	NaN	24.9897	NaN	24.0294	22.8302	24.4401	NaN	24.0902	22.9067	23.2701
Q9C0B1	FTO_HUMAN	Alpha-ketoglutarate-dependent dioxygenase FTO (Fat mass and obesity-associated protein) (U6 small nuclear RNA (2'-O-methyladenosine-N(6)-)-demethylase FTO) (EC 1.14.11.-) (U6 small nuclear RNA N(6)-methyladenosine-demethylase FTO) (EC 1.14.11.-) (mRNA (2'-O-methyladenosine-N(6)-)-demethylase FTO) (m6A(m)-demethylase FTO) (EC 1.14.11.-) (mRNA N(6)-methyladenosine demethylase FTO) (EC 1.14.11.53) (…	FTO KIAA1752	0.302999	0.316746			✓	22	63.2	25.0325	23.0643	25.7942	24.4728	24.9272	25.8116	25.1809	23.5981	24.1771	24.2792	23.8941	NaN	25.0332	23.9638	24.0527	26.1153	23.8437	23.6976	23.762	23.5983
P29992	GNA11_HUMAN	Guanine nucleotide-binding protein subunit alpha-11 (G alpha-11) (G-protein subunit alpha-11) (Guanine nucleotide-binding protein G(y) subunit alpha)	GNA11 GA11	1.09887	0.309108			✓	21	63.8	27.4013	26.9128	27.4612	26.8341	26.8314	26.9793	27.17	26.8255	27.0635	27.4044	26.564	26.7473	27.182	27.2201	27.4662	27.3386	26.9654	26.8172	26.3382	26.3495
A0A0C4DH67	KV108_HUMAN	Immunoglobulin kappa variable 1-8	IGKV1-8	0.372312	0.308551			✓	2	29.6	23.7197	24.2874	NaN	23.1879	NaN	NaN	NaN	NaN	NaN	23.5657	NaN	NaN	NaN	23.8844	NaN	24.1996	22.8969	23.7869	NaN	22.7984
Q14008	CKAP5_HUMAN	Cytoskeleton-associated protein 5 (Colonic and hepatic tumor overexpressed gene protein) (Ch-TOG)	CKAP5 KIAA0097	0.290552	0.307214			✓	43	32.3	25.9699	23.5317	27.0869	25.6666	24.5561	26.0641	25.1016	25.457	25.7521	24.8683	23.648	NaN	25.0981	24.8371	24.9491	23.9311	24.4503	25.1565	25.5208	25.3289
Q96EY7	PTCD3_HUMAN	Pentatricopeptide repeat domain-containing protein 3, mitochondrial (28S ribosomal protein S39, mitochondrial) (MRP-S39) (Mitochondrial small ribosomal subunit protein mS39) (Transformation-related gene 15 protein) (TRG-15)	PTCD3 MRPS39 TRG15	0.29757	0.303393			✓	20	39.6	25.6655	22.855	25.0841	24.1922	24.3819	24.4844	25.9262	24.542	22.7082	24.1211	NaN	NaN	NaN	23.8353	23.9703	24.0882	24.0041	24.2975	23.705	23.9576
P55010	IF5_HUMAN	Eukaryotic translation initiation factor 5 (eIF-5)	EIF5	0.340079	0.290319			✓	13	34.6	26.7031	25.0922	26.3009	26.4139	26.1617	25.9462	26.0717	25.7072	25.7881	25.4385	24.0995	NaN	25.273	25.2295	25.2089	26.9339	24.8112	24.8377	24.9966	25.3384
P49773	HINT1_HUMAN	Adenosine 5'-monophosphoramidase HINT1 (EC 3.9.1.-) (Desumoylating isopeptidase HINT1) (EC 3.4.22.-) (Histidine triad nucleotide-binding protein 1) (Protein kinase C inhibitor 1) (Protein kinase C-interacting protein 1) (PKCI-1)	HINT1 HINT PKCI1 PRKCNH1	0.428415	0.289563			✓	12	79.4	28.4127	27.8201	28.0442	29.2416	28.352	28.8588	27.778	28.0485	28.1235	28.5494	28.1763	27.8762	28.0838	28.5805	28.0034	29.8551	27.4502	27.643	27.4574	27.4627
P14923	PLAK_HUMAN	Junction plakoglobin (Catenin gamma) (Desmoplakin III) (Desmoplakin-3)	JUP CTNNG DP3	0.196273	0.283283			✓	22	45.8	24.1285	22.822	24.3214	23.8902	24.1353	23.5071	24.1082	22.3337	25.0393	22.437	21.6503	23.5206	24.5266	24.7334	22.8818	NaN	NaN	22.8898	23.4683	23.5991
Q9H9J2	RM44_HUMAN	39S ribosomal protein L44, mitochondrial (L44mt) (MRP-L44) (EC 3.1.26.-) (Mitochondrial large ribosomal subunit protein mL44)	MRPL44	0.236559	0.278591			✓	10	42.2	25.1706	23.1079	26.5078	23.8001	24.8113	25.697	25.229	24.1263	24.2349	23.7956	NaN	NaN	23.6149	23.3422	23.5398	25.0415	24.2715	24.0998	23.5718	23.5368
P01024	CO3_HUMAN	Complement C3 (C3 and PZP-like alpha-2-macroglobulin domain-containing protein 1) [Cleaved into: Complement C3 beta chain; C3-beta-c (C3bc); Complement C3 alpha chain; C3a anaphylatoxin; Acylation stimulating protein (ASP) (C3adesArg); Complement C3b alpha' chain; Complement C3c alpha' chain fragment 1; Complement C3dg fragment; Complement C3g fragment; Complement C3d fragment; Complement C3f fra…	C3 CPAMD1	0.378784	0.27398			✓	136	84.9	32.1136	32.5868	31.3637	31.7606	31.7158	32.9752	30.4804	30.8937	31.176	32.2265	31.0017	32.613	31.5966	31.8157	31.297	31.9329	31.132	31.0798	31.4921	31.5321
Q14C86	GAPD1_HUMAN	GTPase-activating protein and VPS9 domain-containing protein 1 (GAPex-5) (Rab5-activating protein 6)	GAPVD1 GAPEX5 KIAA1521 RAP6	0.211815	0.270518			✓	17	19.8	24.3803	21.6638	25.63	22.9094	NaN	24.2279	24.1863	24.541	24.4893	23.8579	23.0084	NaN	23.4909	24.1584	NaN	24.0544	NaN	23.2109	23.4983	23.6688
P18206	VINC_HUMAN	Vinculin (Metavinculin) (MV)	VCL	0.312354	0.266729			✓	75	65.6	31.6786	30.6683	30.4386	30.0451	30.6206	30.8155	30.5367	29.7705	31.5293	29.2129	29.4708	29.9132	30.6398	30.7075	29.206	31.2557	29.8567	29.8872	29.6907	29.7272
P04083	ANXA1_HUMAN	Annexin A1 (Annexin I) (Annexin-1) (Calpactin II) (Calpactin-2) (Chromobindin-9) (Lipocortin I) (Phospholipase A2 inhibitory protein) (p35) [Cleaved into: Annexin Ac2-26]	ANXA1 ANX1 LPC1	0.27911	0.262452			✓	28	73.1	29.8796	29.6597	29.2219	28.7809	29.0816	29.8855	29.8472	28.3232	29.3916	28.3882	28.7455	29.4422	29.5345	29.2439	28.3268	31.2295	28.5713	28.4023	28.2065	28.1956
P0DOX2	IGA2_HUMAN	Immunoglobulin alpha-2 heavy chain (Immunoglobulin alpha-2 heavy chain BUT)		0.167282	0.25979			✓	17	53.4	25.5235	26.9203	23.9764	27.217	25.3307	25.9577	24.5014	NaN	23.7673	26.37	24.2657	24.7498	24.7346	27.4456	26.0577	NaN	25.2238	25.3598	25.117	25.2082
Q9UN37	VPS4A_HUMAN	Vacuolar protein sorting-associated protein 4A (EC 3.6.4.6) (Protein SKD2) (VPS4-1) (hVPS4)	VPS4A VPS4	0.205574	0.259579			✓	13	40.7	24.6014	22.7905	24.3595	24.8246	24.1529	24.2294	24.1483	24.9374	24.1226	24.1135	21.8042	NaN	23.7704	24.1231	23.6954	24.4771	NaN	NaN	23.799	22.8752
P49903	SPS1_HUMAN	Selenide, water dikinase 1 (EC 2.7.9.3) (Selenium donor protein 1) (Selenophosphate synthase 1)	SEPHS1 SELD SPS SPS1	0.208023	0.250804			✓	11	50.8	25.9583	23.9493	27.0904	25.2174	24.9296	25.759	26.1723	24.4575	24.8033	25.2314	22.9543	NaN	25.4851	25.0186	24.5596	25.8565	25.2026	23.9509	24.3759	24.9267
Q96A65	EXOC4_HUMAN	Exocyst complex component 4 (Exocyst complex component Sec8)	EXOC4 KIAA1699 SEC8 SEC8L1	0.189991	0.247986			✓	28	41.5	25.4009	23.8677	26.7701	24.4964	25.1283	25.9886	24.8648	24.7879	25.0694	25.698	22.82	NaN	24.7326	25.1473	25.175	26.9549	24.5267	24.174	23.8421	24.2434
Q93052	LPP_HUMAN	Lipoma-preferred partner (LIM domain-containing preferred translocation partner in lipoma)	LPP	0.188866	0.246563			✓	37	81	30.2146	28.7191	27.7952	28.2954	28.7089	28.4851	27.9193	27.3291	30.1879	27.1234	27.0923	25.9789	28.7781	28.9801	27.2872	28.3216	27.8436	27.6693	28.004	27.8935
Q96F85	CNRP1_HUMAN	CB1 cannabinoid receptor-interacting protein 1 (CRIP-1)	CNRIP1 C2orf32	0.381479	0.246075			✓	8	71.3	24.1397	23.6147	23.5802	24.5958	24.6674	24.3483	24.3043	24.013	23.9414	23.5889	24.5403	NaN	NaN	24.0598	23.6265	NaN	NaN	NaN	23.6872	23.9777
P08238	HS90B_HUMAN	Heat shock protein HSP 90-beta (HSP 90) (Heat shock 84 kDa) (HSP 84) (HSP84)	HSP90AB1 HSP90B HSPC2 HSPCB	0.307284	0.241283			✓	59	77.6	31.1604	28.7097	30.6111	30.6536	30.2519	30.625	30.3495	30.8514	30.2916	30.854	29.2599	29.1786	30.3367	30.6343	31.0415	29.8066	29.7921	29.6677	30.6422	30.4881
P04899	GNAI2_HUMAN	Guanine nucleotide-binding protein G(i) subunit alpha-2 (Adenylate cyclase-inhibiting G alpha protein)	GNAI2 GNAI2B	0.630026	0.237819			✓	21	64.2	28.3836	27.7171	28.2282	28.1179	28.1933	28.8727	28.1187	28.0486	28.1127	28.2955	27.9664	27.3997	27.5642	27.9536	28.3252	27.8427	27.4674	27.3609	28.2786	28.2939
Q9UHG3	PCYOX_HUMAN	Prenylcysteine oxidase 1 (EC 1.8.3.5) (Prenylcysteine lyase)	PCYOX1 KIAA0908 PCL1 UNQ597/PRO1183	0.696521	0.234409			✓	21	61	28.1491	27.6758	27.5946	28.0536	27.7641	28.3967	28.4164	27.8641	28.4923	28.2565	27.9266	27.2373	27.9719	27.944	28.147	27.2934	27.5555	27.7567	28.1477	28.0379
Q15149	PLEC_HUMAN	Plectin (PCN) (PLTN) (Hemidesmosomal protein 1) (HD1) (Plectin-1)	PLEC PLEC1	0.403217	0.230355			✓	270	61.3	31.4063	30.0912	30.9218	30.379	30.6895	31.3641	30.4966	29.5687	31.0606	30.2676	30.3946	30.7389	30.7089	31.0734	29.962	31.1865	30.0405	29.9329	30.3811	30.3482
Q99816	TS101_HUMAN	Tumor susceptibility gene 101 protein (ESCRT-I complex subunit TSG101)	TSG101	0.237694	0.23014			✓	8	28.5	24.1405	23.0014	25.3908	23.5323	NaN	24.5746	23.9125	23.6403	23.886	23.9506	22.9368	NaN	23.1421	23.4421	23.6877	NaN	NaN	23.1532	23.7766	23.7423
Q01844	EWS_HUMAN	RNA-binding protein EWS (EWS oncogene) (Ewing sarcoma breakpoint region 1 protein)	EWSR1 EWS	0.334222	0.227067			✓	8	21.6	25.7171	24.1108	24.224	26.0118	NaN	25.0519	25.2796	25.3507	25.755	25.6506	25.2777	NaN	26.1824	25.907	25.795	24.7393	25.0114	25.2577	25.3694	25.5306
P61026	RAB10_HUMAN	Ras-related protein Rab-10 (EC 3.6.5.2)	RAB10	0.388142	0.2259			✓	12	62	26.6624	24.7601	25.275	25.9957	25.5896	25.9713	26.1224	26.5458	25.5463	25.9106	25.6971	25.2079	25.9049	26.2568	26.1802	25.4693	24.9055	25.5278	25.7772	26.3995
O75608	LYPA1_HUMAN	Acyl-protein thioesterase 1 (APT-1) (hAPT1) (EC 3.1.2.-) (Lysophospholipase 1) (Lysophospholipase I) (LPL-I) (LysoPLA I) (Palmitoyl-protein hydrolase) (EC 3.1.2.22)	LYPLA1 APT1 LPL1	0.229718	0.225568			✓	10	78.3	26.6231	25.2407	27.19	26.7383	26.1648	26.8481	26.7675	26.3857	25.4798	26.3699	24.3529	NaN	24.6995	25.7754	25.2349	25.646	25.1421	25.7947	26.1802	26.063
P42356	PI4KA_HUMAN	Phosphatidylinositol 4-kinase alpha (PI4-kinase alpha) (PI4K-alpha) (PtdIns-4-kinase alpha) (EC 2.7.1.67) (Phosphatidylinositol 4-Kinase III alpha)	PI4KA PIK4 PIK4CA	0.25719	0.220802			✓	30	23.5	25.3892	23.6929	24.9543	23.0878	24.1858	24.0044	24.0045	24.2412	24.2631	25.1806	23.284	NaN	24.2508	23.2861	24.6515	25.1222	23.6608	23.3789	24.0566	23.5619
Q01518	CAP1_HUMAN	Adenylyl cyclase-associated protein 1 (CAP 1)	CAP1 CAP	0.393737	0.219853			✓	33	69.3	29.514	28.4325	28.3736	28.2186	29.1158	29.6759	28.3818	28.9084	28.927	29.0494	29.4887	28.7663	29.1986	29.0767	29.053	29.6416	27.9946	28.205	28.8227	28.9635
Q13492	PICAL_HUMAN	Phosphatidylinositol-binding clathrin assembly protein (Clathrin assembly lymphoid myeloid leukemia protein)	PICALM CALM	0.195049	0.21424			✓	18	37.4	27.072	25.0961	28.0964	25.7826	25.0237	26.8907	26.7479	25.7906	25.8637	26.0996	25.6288	26.3979	25.8722	25.8762	25.376	27.6934	25.0949	25.5449	25.5819	25.5518
Q14624	ITIH4_HUMAN	Inter-alpha-trypsin inhibitor heavy chain H4 (ITI heavy chain H4) (ITI-HC4) (Inter-alpha-inhibitor heavy chain 4) (Inter-alpha-trypsin inhibitor family heavy chain-related protein) (IHRP) (Plasma kallikrein sensitive glycoprotein 120) (Gp120) (PK-120) [Cleaved into: 70 kDa inter-alpha-trypsin inhibitor heavy chain H4; 35 kDa inter-alpha-trypsin inhibitor heavy chain H4]	ITIH4 IHRP ITIHL1 PK120 PRO1851	0.225867	0.212635			✓	44	58.8	28.6706	28.1431	27.4032	27.4854	27.3266	28.5508	26.2106	27.0304	26.4573	28.5977	26.9605	29.1192	27.3045	27.9009	27.0787	27.706	27.3919	27.5186	27.1246	27.2756
Q9UPT5	EXOC7_HUMAN	Exocyst complex component 7 (Exocyst complex component Exo70)	EXOC7 EXO70 KIAA1067	0.163148	0.211759			✓	15	30.1	24.9713	22.5244	25.7675	24.2167	NaN	25.0358	23.8797	23.9925	24.2049	25.146	22.5767	NaN	23.9498	23.9851	24.1863	25.1219	NaN	23.6863	23.7346	23.36
P50148	GNAQ_HUMAN	Guanine nucleotide-binding protein G(q) subunit alpha (Guanine nucleotide-binding protein alpha-q)	GNAQ GAQ	0.310492	0.211007			✓	21	61.6	25.8755	25.2574	26.9413	25.2223	25.6929	25.5821	25.9192	25.9891	25.6947	25.9309	24.4712	26.0922	26.0976	25.6487	26.2206	26.2603	25.7787	25.9516	25.3073	24.5256
P55196	AFAD_HUMAN	Afadin (ALL1-fused gene from chromosome 6 protein) (Protein AF-6) (Afadin adherens junction formation factor)	AFDN AF6 MLLT4	0.244578	0.199186			✓	27	24.1	25.6206	24.5669	25.0245	24.802	23.4582	24.4685	24.8772	24.1913	24.3813	24.6045	23.2288	NaN	24.1798	24.6446	24.4419	25.336	24.5993	24.4951	23.5658	23.3258
P50579	MAP2_HUMAN	Methionine aminopeptidase 2 (MAP 2) (MetAP 2) (EC 3.4.11.18) (Initiation factor 2-associated 67 kDa glycoprotein) (p67) (p67eIF2) (Peptidase M)	METAP2 MNPEP P67EIF2	0.105164	0.197215			✓	16	57.1	25.4902	23.7123	20.0184	25.281	24.1069	24.69	25.2462	24.798	24.6635	24.9289	NaN	NaN	26.39	25.4291	24.7931	24.5656	23.3948	24.3166	24.7801	24.8598
P26038	MOES_HUMAN	Moesin (Membrane-organizing extension spike protein)	MSN	0.361719	0.196528			✓	55	73.5	30.8193	29.3554	30.1075	30.2491	29.9323	31.2909	29.8563	30.0137	30.4855	30.3181	29.67	29.5597	30.5572	30.6678	30.0912	30.5175	29.7017	29.754	30.0057	30.0299
P48047	ATPO_HUMAN	ATP synthase subunit O, mitochondrial (ATP synthase peripheral stalk subunit OSCP) (Oligomycin sensitivity conferral protein) (OSCP)	ATP5PO ATP5O ATPO	0.117373	0.189934			✓	15	72.8	29.5347	28.978	30.961	30.7225	30.0541	30.7649	29.6888	29.2939	28.9321	28.8587	26.1979	27.2206	27.697	28.1476	28.4413	29.3339	28.6786	28.5924	28.9437	28.6661
P14543	NID1_HUMAN	Nidogen-1 (NID-1) (Entactin)	NID1 NID	0.260033	0.185901			✓	51	60.8	29.6542	27.8177	27.9203	27.7434	28.5869	29.7889	28.0834	28.4259	29.0239	28.65	28.2172	27.8269	29.0422	29.0996	28.6235	28.4889	28.4542	28.7285	28.1737	28.0599
Q13177	PAK2_HUMAN	Serine/threonine-protein kinase PAK 2 (EC 2.7.11.1) (Gamma-PAK) (PAK65) (S6/H4 kinase) (p21-activated kinase 2) (PAK-2) (p58) [Cleaved into: PAK-2p27 (p27); PAK-2p34 (p34) (C-t-PAK2)]	PAK2	0.18116	0.182899			✓	21	59.9	26.4327	23.9687	25.2955	25.5574	NaN	26.6821	25.4215	25.2374	26.0507	24.7019	24.6697	24.9111	26.2137	26.2658	25.5011	26.7371	25.0468	25.0193	24.9387	24.8111
P53618	COPB_HUMAN	Coatomer subunit beta (Beta-coat protein) (Beta-COP)	COPB1 COPB MSTP026	0.223524	0.181406			✓	45	59.2	29.0159	26.295	29.0135	27.7837	27.5071	28.3216	28.1455	27.6388	28.0145	28.361	26.796	28.2383	28.1076	27.712	27.9457	28.3899	27.65	27.5273	27.628	27.5297
P37840	SYUA_HUMAN	Alpha-synuclein (Non-A beta component of AD amyloid) (Non-A4 component of amyloid precursor) (NACP)	SNCA NACP PARK1	0.136748	0.181308			✓	11	85	23.8646	26.6861	24.9691	25.7993	28.1033	26.4552	25.0708	26.9413	25.9983	25.3069	27.7687	27.0341	26.514	26.2182	26.3453	26.6764	26.1706	26.2651	25.4931	25.5134
P12814	ACTN1_HUMAN	Alpha-actinin-1 (Alpha-actinin cytoskeletal isoform) (F-actin cross-linking protein) (Non-muscle alpha-actinin-1)	ACTN1	0.218556	0.177902			✓	79	85.7	31.9389	30.3308	31.3794	30.0023	30.4086	30.9403	30.1247	31.2419	31.3022	30.8614	29.483	30.0019	30.3703	30.2075	30.1485	31.4558	30.2788	30.3375	30.019	29.9333
Q13425	SNTB2_HUMAN	Beta-2-syntrophin (59 kDa dystrophin-associated protein A1 basic component 2) (Syntrophin-3) (SNT3) (Syntrophin-like) (SNTL)	SNTB2 D16S2531E SNT2B2 SNTL	0.213935	0.17694			✓	13	35.2	25.4131	23.9698	24.6726	23.5321	NaN	24.6364	23.8204	23.7279	24.435	NaN	22.6953	23.618	23.2072	23.9026	23.5387	24.0804	23.4885	23.1694	23.8929	24.1646
Q14677	EPN4_HUMAN	Clathrin interactor 1 (Clathrin-interacting protein localized in the trans-Golgi region) (Clint) (Enthoprotin) (Epsin-4) (Epsin-related protein) (EpsinR)	CLINT1 ENTH EPN4 EPNR KIAA0171	0.116502	0.173553			✓	17	31.5	24.9392	22.1368	22.606	24.9402	25.1388	25.3707	24.6551	24.3014	24.715	24.3475	22.0491	23.6872	25.5338	25.343	24.7228	23.5522	23.3066	23.5538	25.022	25.1932
Q02952	AKA12_HUMAN	A-kinase anchor protein 12 (AKAP-12) (A-kinase anchor protein 250 kDa) (AKAP 250) (Gravin) (Myasthenia gravis autoantigen)	AKAP12 AKAP250	0.101704	0.162634			✓	77	65.1	28.7982	26.8904	26.7867	29.3072	27.6066	28.0346	28.246	25.4891	28.8361	27.0831	26.3444	24.8914	27.3261	25.92	27.3364	27.8677	26.4228	26.1878	27.4461	27.5612
P60953	CDC42_HUMAN	Cell division control protein 42 homolog (EC 3.6.5.2) (G25K GTP-binding protein)	CDC42	0.182384	0.161523			✓	10	63.9	28.2534	27.421	26.6661	26.6355	27.1512	28.0476	28.1522	27.121	27.8338	28.1334	27.2844	26.219	27.8594	27.4621	27.5546	28.5709	26.0532	26.9668	27.3379	27.5284
Q7L5N7	PCAT2_HUMAN	Lysophosphatidylcholine acyltransferase 2 (LPC acyltransferase 2) (LPCAT-2) (LysoPC acyltransferase 2) (EC 2.3.1.23) (1-acylglycerol-3-phosphate O-acyltransferase 11) (1-AGP acyltransferase 11) (1-AGPAT 11) (EC 2.3.1.51) (1-acylglycerophosphocholine O-acyltransferase) (1-alkenylglycerophosphocholine O-acyltransferase) (EC 2.3.1.25) (1-alkylglycerophosphocholine O-acetyltransferase) (EC 2.3.1.67) …	LPCAT2 AGPAT11 AYTL1	0.10903	0.160173			✓	12	41	25.5466	22.0514	24.1378	22.6186	23.4226	NaN	25.0856	25.0882	22.9672	23.4163	22.9191	NaN	23.7479	24.915	NaN	24.7074	24.0301	23.8627	22.9565	22.7742
P35222	CTNB1_HUMAN	Catenin beta-1 (Beta-catenin)	CTNNB1 CTNNB OK/SW-cl.35 PRO2286	0.15929	0.156986			✓	31	59.2	27.6859	26.1461	27.4597	27.1378	26.81	28.3475	27.3443	27.4292	27.3093	27.155	25.1018	25.5602	27.6645	26.9696	26.9207	27.0908	26.5096	26.4376	26.9562	27.2348
Q08495	DEMA_HUMAN	Dematin (Dematin actin-binding protein) (Erythrocyte membrane protein band 4.9)	DMTN DMT EPB49	0.0929901	0.153458			✓	13	43	23.4112	24.2942	24.5257	24.2998	25.4562	25.1203	22.6444	23.212	23.269	24.8087	24.6936	NaN	24.1714	23.8265	24.5562	26.7567	NaN	23.752	22.6115	22.92
Q9UJU6	DBNL_HUMAN	Drebrin-like protein (Cervical SH3P7) (Cervical mucin-associated protein) (Drebrin-F) (HPK1-interacting protein of 55 kDa) (HIP-55) (SH3 domain-containing protein 7)	DBNL CMAP SH3P7 PP5423	0.220077	0.153193			✓	17	49.5	26.8581	25.2956	26.4479	26.2047	26.4227	27.0406	26.134	26.6368	26.7143	26.8102	25.5248	27.3866	26.7057	26.729	26.8683	27.3869	25.8458	26.1025	26.2552	26.2367
Q96KP1	EXOC2_HUMAN	Exocyst complex component 2 (Exocyst complex component Sec5)	EXOC2 SEC5 SEC5L1	0.160308	0.149972			✓	21	31.2	25.054	23.1349	25.3541	24.524	NaN	NaN	24.076	23.3279	23.8339	24.9293	23.6994	NaN	24.7574	24.173	23.5597	24.9769	24.2787	23.4704	24.0359	23.4981
P01619	KV320_HUMAN	Immunoglobulin kappa variable 3-20 (Ig kappa chain V-III region B6) (Ig kappa chain V-III region GOL) (Ig kappa chain V-III region HAH) (Ig kappa chain V-III region HIC) (Ig kappa chain V-III region IARC/BL41) (Ig kappa chain V-III region NG9) (Ig kappa chain V-III region SIE) (Ig kappa chain V-III region Ti) (Ig kappa chain V-III region WOL)	IGKV3-20	0.130102	0.145692			✓	5	46.6	26.7304	27.06	NaN	26.1584	25.5242	26.1635	24.4855	24.6743	25.4871	27.2632	25.4986	26.6274	25.4586	26.6007	26.1064	NaN	26.09	26.0288	25.5636	25.6888
P07900	HS90A_HUMAN	Heat shock protein HSP 90-alpha (EC 3.6.4.10) (Heat shock 86 kDa) (HSP 86) (HSP86) (Lipopolysaccharide-associated protein 2) (LAP-2) (LPS-associated protein 2) (Renal carcinoma antigen NY-REN-38)	HSP90AA1 HSP90A HSPC1 HSPCA	0.185217	0.141821			✓	61	70.6	31.321	30.0147	31.8709	31.9398	31.5024	32.2066	31.3999	32.1019	31.4971	31.5417	30.1456	30.684	31.225	31.5973	31.3738	31.5687	30.7581	30.7465	31.5332	31.4916
P40763	STAT3_HUMAN	Signal transducer and activator of transcription 3 (Acute-phase response factor)	STAT3 APRF	0.15626	0.13562			✓	34	70.4	28.5505	25.6215	27.7334	27.0677	26.0758	26.7386	26.6935	26.7494	27.047	27.4241	26.2209	26.2153	27.0013	26.6521	26.0341	27.0525	26.4743	26.4451	26.7632	26.5285
O96019	ACL6A_HUMAN	Actin-like protein 6A (53 kDa BRG1-associated factor A) (Actin-related protein Baf53a) (ArpNbeta) (BRG1-associated factor 53A) (BAF53A) (INO80 complex subunit K)	ACTL6A BAF53 BAF53A INO80K	0.129252	0.131199			✓	10	41.5	26.0181	23.5813	25.5402	25.0307	23.8204	25.492	24.7392	23.7949	24.9522	24.2643	23.363	NaN	25.1989	24.7515	23.6561	25.0259	24.3274	24.457	24.2858	24.1775
P11142	HSP7C_HUMAN	Heat shock cognate 71 kDa protein (EC 3.6.4.10) (Heat shock 70 kDa protein 8) (Lipopolysaccharide-associated protein 1) (LAP-1) (LPS-associated protein 1)	HSPA8 HSC70 HSP73 HSPA10	0.161326	0.1258			✓	44	75.2	31.5698	29.7335	31.3927	31.1435	30.7218	31.6094	30.7846	31.5763	31.2311	31.6176	30.1333	30.1906	31.2071	31.748	31.6358	30.8387	30.5875	30.5048	31.5015	31.3701
Q9NZ08	ERAP1_HUMAN	Endoplasmic reticulum aminopeptidase 1 (EC 3.4.11.-) (ARTS-1) (Adipocyte-derived leucine aminopeptidase) (A-LAP) (Aminopeptidase PILS) (Puromycin-insensitive leucyl-specific aminopeptidase) (PILS-AP) (Type 1 tumor necrosis factor receptor shedding aminopeptidase regulator)	ERAP1 APPILS ARTS1 KIAA0525 UNQ584/PRO1154	0.10866	0.124858			✓	24	36.9	27.0367	24.1933	26.612	25.9269	24.4716	26.6728	25.8965	26.078	25.835	25.9388	24.6319	25.5977	25.7234	24.4286	24.0933	25.5336	25.7321	25.5419	25.058	25.2223
P30419	NMT1_HUMAN	Glycylpeptide N-tetradecanoyltransferase 1 (EC 2.3.1.97) (Myristoyl-CoA:protein N-myristoyltransferase 1) (HsNMT1) (NMT 1) (Type I N-myristoyltransferase) (Peptide N-myristoyltransferase 1) (Protein-lysine myristoyltransferase NMT1) (EC 2.3.1.-)	NMT1 NMT	0.104219	0.124336			✓	16	45.4	27.1842	24.3791	27.2789	25.0692	25.7768	25.8046	25.6426	24.9893	25.4687	26.1358	24.3991	24.6735	24.7556	25.0405	25.6058	26.3221	24.2215	24.7663	25.7864	25.6832
Q96FJ2	DYL2_HUMAN	Dynein light chain 2, cytoplasmic (8 kDa dynein light chain b) (DLC8b) (Dynein light chain LC8-type 2)	DYNLL2 DLC2	0.189681	0.122123			✓	8	83.1	27.0323	26.8521	26.748	26.6802	27.2764	27.9248	26.6065	26.3475	26.5962	26.7412	26.2685	25.516	26.7449	26.7792	27.1865	27.3034	26.2413	26.6452	26.6625	26.3036
P84095	RHOG_HUMAN	Rho-related GTP-binding protein RhoG	RHOG ARHG	0.123397	0.122016			✓	13	70.7	26.2684	25.3275	24.1058	26.3189	26.0147	26.6154	24.914	25.1226	25.663	25.1033	24.5695	NaN	26.5361	25.5278	25.7002	26.1029	24.4308	25.1385	25.774	25.7249
P61106	RAB14_HUMAN	Ras-related protein Rab-14	RAB14	0.171566	0.119459			✓	19	83.3	28.2705	26.6805	28.5318	27.5222	27.4295	28.0127	27.8634	28.3192	28.1509	28.4182	26.6448	27.2465	27.9461	27.9567	27.9244	28.0546	27.4883	27.1532	27.8353	27.8438
Q9UKV3	ACINU_HUMAN	Apoptotic chromatin condensation inducer in the nucleus (Acinus)	ACIN1 ACINUS KIAA0670	0.0811567	0.118243			✓	25	34.2	25.4488	22.403	23.4318	25.5785	NaN	25.6769	25.2512	24.3879	25.5861	23.9697	22.4195	NaN	25.2574	24.8529	24.7867	24.1945	24.1006	24.0314	24.8889	24.9051
P67775	PP2AA_HUMAN	Serine/threonine-protein phosphatase 2A catalytic subunit alpha isoform (PP2A-alpha) (EC 3.1.3.16) (Replication protein C) (RP-C)	PPP2CA	0.10821	0.11331			✓	15	63.8	27.6583	26.1677	27.5527	27.3219	25.8103	27.8974	27.0216	27.289	27.0654	27.7278	25.2367	25.3596	27.0336	27.1941	27.2219	26.8385	26.5036	26.5554	27.4456	26.6096
P62873	GBB1_HUMAN	Guanine nucleotide-binding protein G(I)/G(S)/G(T) subunit beta-1 (Transducin beta chain 1)	GNB1	0.146527	0.11216			✓	20	85.3	29.4979	28.3849	28.9142	29.1797	28.8272	28.9468	28.9825	29.9233	29.09	30.6346	28.8913	28.0707	29.5952	29.6923	30.0182	29.223	29.1742	29.1179	29.0421	29.0983
P62879	GBB2_HUMAN	Guanine nucleotide-binding protein G(I)/G(S)/G(T) subunit beta-2 (G protein subunit beta-2) (Transducin beta chain 2)	GNB2	0.152019	0.109659			✓	19	84.1	28.7228	27.769	29.54	28.1064	27.4299	27.878	27.9147	28.7974	28.1069	29.2407	28.3351	28.3304	28.6888	28.7073	28.362	28.9992	28.4778	28.3249	27.8506	27.7757
P49023	PAXI_HUMAN	Paxillin	PXN	0.0958871	0.104038			✓	16	53.1	25.6801	23.864	25.6108	24.7248	24.5485	25.5684	24.7622	23.7786	24.7651	23.6166	23.4621	NaN	24.6654	24.9833	23.4906	25.4553	23.7193	23.5885	24.8063	24.5964
Q9NVD7	PARVA_HUMAN	Alpha-parvin (Actopaxin) (CH-ILKBP) (Calponin-like integrin-linked kinase-binding protein) (Matrix-remodeling-associated protein 2)	PARVA MXRA2	0.0989479	0.102816			✓	15	47	27.8532	26.6648	26.9414	25.1116	26.7014	26.9886	26.2928	24.6445	26.8818	25.6856	26.0131	26.597	26.2752	25.7109	25.859	26.9714	25.5429	25.7908	26.3724	26.2152
Q641Q2	WAC2A_HUMAN	WASH complex subunit 2A	WASHC2A FAM21A FAM21B	0.0886458	0.101943			✓	31	44.5	25.8515	NaN	27.4832	25.5284	24.4381	25.2054	25.4931	25.3465	24.7301	26.3346	23.7997	NaN	25.399	24.7463	25.3183	24.8241	24.7674	25.2927	25.6967	25.7072
Q99584	S10AD_HUMAN	Protein S100-A13 (S100 calcium-binding protein A13)	S100A13	0.1006	0.0872016			✓	7	46.9	24.4602	NaN	23.7246	NaN	NaN	24.6139	23.6671	NaN	24.3764	23.4197	NaN	NaN	23.2522	23.5382	NaN	24.4528	23.16	23.628	23.9364	NaN
P13639	EF2_HUMAN	Elongation factor 2 (EF-2)	EEF2 EF2	0.119515	0.085981			✓	59	76.8	30.8223	28.9385	30.3277	30.1188	29.8384	30.6026	30.4579	30.1262	30.1449	30.1834	29.1378	29.4044	29.8691	29.8259	29.8473	30.8404	29.3381	29.4465	29.9391	29.8878
P50851	LRBA_HUMAN	Lipopolysaccharide-responsive and beige-like anchor protein (Beige-like protein) (CDC4-like protein)	LRBA BGL CDC4L LBA	0.0481358	0.0845825			✓	30	16.4	24.3726	21.9504	25.3213	23.6883	NaN	24.315	23.6451	23.7517	23.6323	24.4348	22.6303	NaN	24.3598	24.3309	24.0595	NaN	NaN	NaN	24.0967	23.5021
Q09666	AHNK_HUMAN	Neuroblast differentiation-associated protein AHNAK (Desmoyokin)	AHNAK PM227	0.0907234	0.0823833			✓	302	75.7	31.8224	31.1477	31.7026	31.0659	30.9665	31.9323	31.4826	30.0479	31.949	29.8409	30.5071	31.4108	31.5552	31.4535	30.2927	32.0523	30.9196	30.8891	30.7674	30.6853
P28676	GRAN_HUMAN	Grancalcin	GCA GCL	0.0688147	0.0802796			✓	5	30.9	23.1417	NaN	24.0749	23.8907	23.6176	24.2498	23.6593	24.5655	23.0941	23.3049	22.5761	NaN	23.1871	22.8374	23.2152	NaN	NaN	NaN	23.2277	23.5985
P06576	ATPB_HUMAN	ATP synthase subunit beta, mitochondrial (EC 7.1.2.2) (ATP synthase F1 subunit beta)	ATP5F1B ATP5B ATPMB ATPSB	0.0498347	0.0775115			✓	32	80	33.1167	32.1742	34.5835	34.1711	33.2204	33.4118	32.8669	32.1203	32.2702	32.5323	30.135	31.3415	30.9825	31.6625	31.3965	33.1089	32.0531	31.8508	32.3207	32.2742
Q9H444	CHM4B_HUMAN	Charged multivesicular body protein 4b (Chromatin-modifying protein 4b) (CHMP4b) (SNF7 homolog associated with Alix 1) (SNF7-2) (hSnf7-2) (Vacuolar protein sorting-associated protein 32-2) (Vps32-2) (hVps32-2)	CHMP4B C20orf178 SHAX1	0.0510712	0.0712087			✓	8	48.7	22.4588	22.9043	NaN	24.5068	24.676	24.9414	24.487	24.479	24.8471	24.0839	22.2949	NaN	24.5578	24.5944	24.0616	NaN	23.4166	23.3022	24.7767	24.4943
Q00610	CLH1_HUMAN	Clathrin heavy chain 1 (Clathrin heavy chain on chromosome 17) (CLH-17)	CLTC CLH17 CLTCL2 KIAA0034	0.0927629	0.0684457			✓	117	80.7	32.2218	30.4421	32.5647	31.5568	31.3596	32.0713	31.5761	31.4226	31.2589	32.0613	31.0108	31.4072	31.3032	31.2604	31.48	32.3098	30.9095	30.926	31.6214	31.5567
P62136	PP1A_HUMAN	Serine/threonine-protein phosphatase PP1-alpha catalytic subunit (PP-1A) (EC 3.1.3.16)	PPP1CA PPP1A	0.094365	0.0682826			✓	21	73	28.6994	26.988	28.6721	27.5097	27.5895	28.1645	27.7754	27.6165	27.8753	28.3172	27.0415	27.0889	27.352	27.6798	27.3198	28.4229	27.309	27.5452	27.4782	27.4665
Q9UH65	SWP70_HUMAN	Switch-associated protein 70 (SWAP-70)	SWAP70 KIAA0640 HSPC321	0	0.0631001			✓	19	42.1	24.5342	22.5162	25.8116	24.2288	24.453	24.6645	23.4416	23.72	24.3189	23.1207	22.408	NaN	23.9009	24.4064	24.4305	NaN	NaN	NaN	23.9337	NaN
P62993	GRB2_HUMAN	Growth factor receptor-bound protein 2 (Adapter protein GRB2) (Protein Ash) (SH2/SH3 adapter GRB2)	GRB2 ASH	0.0793053	0.0546134			✓	15	71.9	29.9364	28.5723	30.3454	29.4585	29.7123	30.1589	29.7218	29.8103	29.5361	30.2623	29.2522	NaN	29.6667	29.6366	29.2635	NaN	29.2548	29.2799	30.0306	29.8828
Q96FZ7	CHMP6_HUMAN	Charged multivesicular body protein 6 (Chromatin-modifying protein 6) (Vacuolar protein sorting-associated protein 20) (Vps20) (hVps20)	CHMP6 VPS20	0.0832967	0.0545006			✓	4	23.4	27.3643	26.2167	NaN	26.8726	NaN	27.6282	27.2755	27.1218	27.0671	26.2443	NaN	NaN	27.1544	26.7254	26.9451	NaN	26.4702	27.2659	26.9773	26.9288
Q9BUL8	PDC10_HUMAN	Programmed cell death protein 10 (Cerebral cavernous malformations 3 protein) (TF-1 cell apoptosis-related protein 15)	PDCD10 CCM3 TFAR15	0.0452638	0.0494005			✓	7	50.5	24.7157	NaN	24.105	23.6608	NaN	NaN	24.2497	NaN	23.6889	23.4453	22.0299	NaN	23.7839	23.3923	NaN	NaN	23.8699	23.4039	23.7378	23.4891
P03952	KLKB1_HUMAN	Plasma kallikrein (EC 3.4.21.34) (Fletcher factor) (Kininogenin) (Plasma prekallikrein) (PKK) [Cleaved into: Plasma kallikrein heavy chain; Plasma kallikrein light chain]	KLKB1 KLK3	0.0273253	0.0467903			✓	13	26.8	23.7271	24.0396	NaN	22.9294	NaN	24.7181	22.6602	NaN	23.2523	24.566	22.082	24.1288	23.2093	24.1032	22.8218	NaN	NaN	NaN	23.3863	23.5597
Q92797	SYMPK_HUMAN	Symplekin	SYMPK SPK	0.0237066	0.0464697			✓	12	17.8	23.9247	21.9354	25.6167	23.8272	NaN	24.1593	24.3727	23.3338	23.0292	23.7114	21.6945	NaN	23.7575	23.8923	NaN	24.7452	NaN	NaN	22.4994	23.4297
P35579	MYH9_HUMAN	Myosin-9 (Cellular myosin heavy chain, type A) (Myosin heavy chain 9) (Myosin heavy chain, non-muscle IIa) (Non-muscle myosin heavy chain A) (NMMHC-A) (Non-muscle myosin heavy chain IIa) (NMMHC II-a) (NMMHC-IIA)	MYH9	0.0516984	0.0414338			✓	173	69.7	33.4714	32.5143	32.5675	32.1906	31.9708	33.1638	32.7658	31.9807	32.8827	32.0706	32.0492	32.0851	32.7736	32.9316	31.7614	33.5748	31.7636	31.9024	32.5375	32.4077
O75131	CPNE3_HUMAN	Copine-3 (Copine III)	CPNE3 CPN3 KIAA0636	0.0549008	0.0371618			✓	27	57.9	27.4506	26.7347	26.9913	27.1514	26.6351	26.4568	27.2174	27.7404	27.0585	27.4321	25.9216	26.4282	27.1671	27.0222	26.7558	26.18	26.6685	27.4574	27.2635	26.9658
P52597	HNRPF_HUMAN	Heterogeneous nuclear ribonucleoprotein F (hnRNP F) (Nucleolin-like protein mcs94-1) [Cleaved into: Heterogeneous nuclear ribonucleoprotein F, N-terminally processed]	HNRNPF HNRPF	0.0371044	0.0334573			✓	18	65.8	26.0386	24.0067	25.7708	26.4606	25.6463	26.5139	26.3311	26.0433	26.4239	25.9167	25.3186	25.1914	26.126	26.4604	25.9951	25.3287	25.8239	25.4532	26.2494	26.3921
P0DOX7	IGK_HUMAN	Immunoglobulin kappa light chain (Immunoglobulin kappa light chain EU)		0.0225995	0.0305691			✓	10	56.5	30.7196	31.6564	28.4863	30.738	30.7096	31.3564	29.8397	30.2044	30.4828	31.7878	28.3132	30.4156	30.5972	31.1086	30.6873	29.3429	30.6686	30.7619	30.7395	30.702
O60716	CTND1_HUMAN	Catenin delta-1 (Cadherin-associated Src substrate) (CAS) (p120 catenin) (p120(ctn)) (p120(cas))	CTNND1 KIAA0384	0.0208077	0.0277926			✓	36	50.9	27.2918	25.3866	27.3752	26.4135	26.5322	27.4517	26.9771	26.7235	26.8564	26.776	25.2641	24.0967	27.2641	26.4074	26.678	27.8447	25.6169	26.1097	26.4916	26.2963
P02748	CO9_HUMAN	Complement component C9 [Cleaved into: Complement component C9a; Complement component C9b]	C9	0.0180654	0.0256165			✓	19	48.3	29.6653	28.7027	28.0412	27.2874	28.5299	28.4796	27.0351	25.6808	27.8194	27.5401	26.6198	28.3341	27.4623	27.5742	26.4705	29.0106	27.4387	27.1969	27.4397	27.2002
O00299	CLIC1_HUMAN	Chloride intracellular channel protein 1 (Chloride channel ABP) (Nuclear chloride ion channel 27) (NCC27) (Regulatory nuclear chloride ion channel protein) (hRNCC)	CLIC1 G6 NCC27	0.0305556	0.022051			✓	21	85.5	29.5856	27.8646	28.2843	28.438	28.1693	29.1514	28.4495	28.5474	28.8997	28.9354	28.406	27.7458	28.984	29.3029	28.4031	29.2445	28.4392	28.2627	28.5883	28.4106
P02751	FINC_HUMAN	Fibronectin (FN) (Cold-insoluble globulin) (CIG) [Cleaved into: Anastellin; Ugl-Y1; Ugl-Y2; Ugl-Y3]	FN1 FN	0.0166305	0.017955			✓	112	64	32.3203	30.3507	29.878	29.9263	30.6695	31.4268	30.0208	29.6469	31.0587	32.2025	30.2673	30.907	30.3977	30.3816	30.4883	31.073	30.8534	30.8135	30.2901	30.1944
Q9UHB6	LIMA1_HUMAN	LIM domain and actin-binding protein 1 (Epithelial protein lost in neoplasm)	LIMA1 EPLIN SREBP3 PP624	0.0110646	0.0142918			✓	27	47	25.3426	24.0784	26.0259	25.0955	24.9518	25.53	25.2848	25.5343	25.3085	24.0238	23.2365	NaN	24.884	24.429	24.1467	23.2968	25.354	24.0368	25.7299	25.7511
O94832	MYO1D_HUMAN	Unconventional myosin-Id	MYO1D KIAA0727	0.0100472	0.0128515			✓	33	41.8	26.9093	25.8232	27.009	25.5115	24.3705	26.0422	24.8073	25.0439	26.3914	25.1336	25.6018	25.9644	25.3736	25.1506	23.5941	26.5379	24.9019	25.5576	25.0433	25.4704
P00747	PLMN_HUMAN	Plasminogen (EC 3.4.21.7) [Cleaved into: Plasmin heavy chain A; Activation peptide; Angiostatin; Plasmin heavy chain A, short form; Plasmin light chain B]	PLG	0.0120793	0.0116453			✓	54	74.8	29.149	29.7138	28.3527	29.0391	28.6463	29.6419	28.4987	27.8504	28.655	29.1388	27.2309	29.0176	29.2587	29.4374	28.2997	29.5773	28.8557	28.8473	28.3823	28.2559
Q5T4S7	UBR4_HUMAN	E3 ubiquitin-protein ligase UBR4 (EC 2.3.2.27) (600 kDa retinoblastoma protein-associated factor) (N-recognin-4) (RING-type E3 ubiquitin transferase UBR4) (Retinoblastoma-associated factor of 600 kDa) (RBAF600) (p600) (Zinc finger UBR1-type protein 1)	UBR4 KIAA0462 KIAA1307 RBAF600 ZUBR1	0.00617434	0.0086764			✓	79	26.6	27.1941	25.2618	27.5215	26.2565	25.794	26.6147	26.1997	24.5079	25.4924	25.8919	24.7968	26.6458	25.6931	25.8834	25.1884	27.8054	25.2339	24.5546	26.1039	25.9062
P68400	CSK21_HUMAN	Casein kinase II subunit alpha (CK II alpha) (EC 2.7.11.1)	CSNK2A1 CK2A1	0.00903202	-0.00628014			✓	16	70.3	26.1237	24.9467	26.7434	26.0754	25.6842	26.2918	25.8247	25.7224	25.3218	26.4346	25.4054	25.547	25.5419	25.842	25.7695	26.5735	25.5649	25.3706	26.0058	25.608
Q68EM7	RHG17_HUMAN	Rho GTPase-activating protein 17 (Rho-type GTPase-activating protein 17) (RhoGAP interacting with CIP4 homologs protein 1) (RICH-1)	ARHGAP17 RICH1 MSTP066 MSTP110	0.00635173	-0.0065621			✓	18	33.9	25.4677	23.4146	26.1059	24.2325	24.3058	25.168	24.694	24.0492	24.4348	24.3107	23.4926	NaN	24.5534	25.0051	23.6893	24.6849	24.6235	24.0478	24.2717	24.8775
P84077	ARF1_HUMAN	ADP-ribosylation factor 1 (EC 3.6.5.2)	ARF1	0.0132143	-0.00967776			✓	18	86.2	29.7783	28.003	29.5278	28.6981	29.3636	30.0502	29.4583	28.8593	29.1321	30.0584	28.9941	29.72	29.2497	29.1935	29.184	29.1655	28.9672	29.1269	29.5753	29.637
P08865	RSSA_HUMAN	40S ribosomal protein SA (37 kDa laminin receptor precursor) (37LRP) (37/67 kDa laminin receptor) (LRP/LR) (67 kDa laminin receptor) (67LR) (Colon carcinoma laminin-binding protein) (Laminin receptor 1) (LamR) (Laminin-binding protein precursor p40) (LBP/p40) (Multidrug resistance-associated protein MGr1-Ag) (NEM/1CHD4) (Small ribosomal subunit protein uS2)	RPSA LAMBR LAMR1	0.0137096	-0.0112796			✓	17	63.1	29.6927	27.595	29.6105	28.9614	28.398	29.5244	29.0548	29.1039	29.1498	29.6011	28.0871	29.0698	29.2635	29.0636	29.1504	29.5353	28.6274	28.5666	29.2911	29.1446
Q9C0C2	TB182_HUMAN	182 kDa tankyrase-1-binding protein	TNKS1BP1 KIAA1741 TAB182	0.0113882	-0.015405			✓	39	42.8	26.6137	24.2363	26.1702	25.2685	24.1196	26.0214	25.7308	25.8303	26.1556	25.3686	23.6527	24.0118	25.6353	25.1982	24.5149	24.0905	25.4067	24.6608	26.1731	25.9219
P35611	ADDA_HUMAN	Alpha-adducin (Erythrocyte adducin subunit alpha)	ADD1 ADDA	0.0175814	-0.0160191			✓	24	57.3	26.4191	26.473	27.6252	26.9038	27.1135	27.6731	26.1093	26.5725	26.6765	27.491	26.3585	27.9341	26.6831	26.5046	26.8813	28.3066	26.6741	26.6876	26.3114	26.5733
P68402	PA1B2_HUMAN	Platelet-activating factor acetylhydrolase IB subunit alpha2 (EC 3.1.1.47) (PAF acetylhydrolase 30 kDa subunit) (PAF-AH 30 kDa subunit) (PAF-AH subunit beta) (PAFAH subunit beta)	PAFAH1B2 PAFAHB	0.0249366	-0.0267128			✓	11	79.9	29.4302	26.8657	30.0772	28.4226	28.0209	28.4875	28.7168	28.5287	28.1558	29.2196	27.6065	28.6144	28.2052	27.7554	28.5594	29.3551	27.9396	28.1092	28.5557	28.396
Q8WX93	PALLD_HUMAN	Palladin (SIH002) (Sarcoma antigen NY-SAR-77)	PALLD KIAA0992 CGI-151	0.0275152	-0.0447081			✓	31	31.7	29.2994	27.1836	26.8828	26.6774	27.5859	27.1188	26.9985	26.4583	28.6523	25.9224	25.9334	24.1792	27.105	27.2305	25.3542	26.3177	27.4316	27.0161	26.9135	26.7384
Q04917	1433F_HUMAN	14-3-3 protein eta (Protein AS1)	YWHAH YWHA1	0.0337203	-0.0458298			✓	22	75.6	27.4739	26.9975	25.9725	26.8636	28.3432	28.7168	28.0032	29.0094	27.9412	28.5882	27.5945	28.2794	28.6741	28.2841	28.6774	30.0771	26.926	27.6906	27.702	27.6398
Q04760	LGUL_HUMAN	Lactoylglutathione lyase (EC 4.4.1.5) (Aldoketomutase) (Glyoxalase I) (Glx I) (Ketone-aldehyde mutase) (Methylglyoxalase) (S-D-lactoylglutathione methylglyoxal lyase)	GLO1	0.0338142	-0.0470815			✓	15	84.8	27.7453	26.6706	26.2747	28.241	27.9674	29.5881	28.0133	27.8275	27.4408	27.7116	26.0469	25.3379	26.9739	26.3798	26.5553	27.3854	26.8857	27.0965	27.6627	27.463
P50570	DYN2_HUMAN	Dynamin-2 (EC 3.6.5.5)	DNM2 DYN2	0.0636461	-0.0545967			✓	39	55.1	27.7276	25.7283	28.0085	26.8975	26.3774	27.6428	27.7054	27.7343	27.2749	27.4035	26.0766	27.173	26.9594	26.9638	27.212	27.7476	26.6222	27.0479	27.3665	27.1171
Q14160	SCRIB_HUMAN	Protein scribble homolog (Scribble) (hScrib) (Protein LAP4)	SCRIB CRIB1 KIAA0147 LAP4 SCRB1 VARTUL	0.048241	-0.0555684			✓	13	15.4	24.2033	23.3832	25.0493	23.5259	NaN	24.1036	24.3206	23.3924	23.5081	23.5815	22.4025	NaN	23.8315	23.9327	23.023	NaN	NaN	24.4539	23.386	23.4631
P10301	RRAS_HUMAN	Ras-related protein R-Ras (EC 3.6.5.-) (p23)	RRAS	0.0389447	-0.0573719			✓	14	75.7	27.1229	26.7274	27.1374	27.0445	26.6745	26.2399	25.8807	25.2844	26.9806	24.2353	23.7868	27.5309	26.2683	26.3657	24.8735	26.9933	25.7365	26.156	25.9193	26.1992
P68104	EF1A1_HUMAN	Elongation factor 1-alpha 1 (EF-1-alpha-1) (Elongation factor Tu) (EF-Tu) (Eukaryotic elongation factor 1 A-1) (eEF1A-1) (Leukocyte receptor cluster member 7)	EEF1A1 EEF1A EF1A LENG7	0.0680238	-0.0578274			✓	34	72.9	32.6715	30.7706	31.1064	31.813	31.648	32.1133	32.0974	31.9837	32.0391	32.4002	31.2553	30.7932	32.1957	31.965	31.5862	32.3597	31.0175	31.0406	32.3705	32.3137
P06733	ENOA_HUMAN	Alpha-enolase (EC 4.2.1.11) (2-phospho-D-glycerate hydro-lyase) (C-myc promoter-binding protein) (Enolase 1) (MBP-1) (MPB-1) (Non-neural enolase) (NNE) (Phosphopyruvate hydratase) (Plasminogen-binding protein)	ENO1 ENO1L1 MBPB1 MPB1	0.0481822	-0.0580274			✓	37	79.7	31.3219	29.6553	30.5289	30.4741	30.8762	31.3341	30.8485	30.4428	31.0023	32.8968	32.0703	32.1567	32.8917	32.1463	30.8133	31.088	31.517	31.4517	31.2565	31.4634
P00734	THRB_HUMAN	Prothrombin (EC 3.4.21.5) (Coagulation factor II) [Cleaved into: Activation peptide fragment 1; Activation peptide fragment 2; Thrombin light chain; Thrombin heavy chain]	F2	0.0520344	-0.0605203			✓	33	57.6	28.5282	29.9402	28.6061	28.4647	27.7427	28.7401	28.094	27.6595	28.0771	29.2306	26.1825	29.3068	28.3068	29.0564	28.1054	29.3792	28.4378	28.4533	27.9625	28.0835
Q92506	DHB8_HUMAN	(3R)-3-hydroxyacyl-CoA dehydrogenase (EC 1.1.1.n12) (17-beta-hydroxysteroid dehydrogenase 8) (17-beta-HSD 8) (HSD17B8) (3-ketoacyl-[acyl-carrier-protein] reductase alpha subunit) (KAR alpha subunit) (3-oxoacyl-[acyl-carrier-protein] reductase) (Estradiol 17-beta-dehydrogenase 8) (EC 1.1.1.62) (Protein Ke6) (Ke6) (Short chain dehydrogenase/reductase family 30C member 1) (Testosterone 17-beta-dehyd…	HSD17B8 FABGL HKE6 RING2 SDR30C1	0.0299874	-0.061466			✓	9	45.2	NaN	23.0305	24.4095	26.8326	NaN	NaN	24.0784	25.3241	NaN	NaN	NaN	NaN	NaN	23.8161	23.7784	NaN	23.8747	23.7661	25.5688	24.9046
P13010	XRCC5_HUMAN	X-ray repair cross-complementing protein 5 (EC 3.6.4.-) (86 kDa subunit of Ku antigen) (ATP-dependent DNA helicase 2 subunit 2) (ATP-dependent DNA helicase II 80 kDa subunit) (CTC box-binding factor 85 kDa subunit) (CTC85) (CTCBF) (DNA repair protein XRCC5) (Ku80) (Ku86) (Lupus Ku autoantigen protein p86) (Nuclear factor IV) (Thyroid-lupus autoantigen) (TLAA) (X-ray repair complementing defective…	XRCC5 G22P2	0.0804659	-0.0673336			✓	46	72.7	29.7039	28.2925	29.403	28.3808	28.6263	29.5843	28.8712	28.0761	28.4717	29.0702	28.2039	29.2878	28.6031	28.6661	28.5763	30.2674	28.169	28.2493	28.8655	28.7245
O95810	CAVN2_HUMAN	Caveolae-associated protein 2 (Cavin-2) (PS-p68) (Phosphatidylserine-binding protein) (Serum deprivation-response protein)	CAVIN2 SDPR	0.0499334	-0.0706332			✓	18	53.4	26.3844	25.8641	25.744	24.8489	25.7109	26.3906	26.077	25.8395	26.8845	NaN	23.7638	NaN	24.6824	24.1467	24.2483	26.0293	24.555	24.4506	26.2978	26.1686
P31749	AKT1_HUMAN	RAC-alpha serine/threonine-protein kinase (EC 2.7.11.1) (Protein kinase B) (PKB) (Protein kinase B alpha) (PKB alpha) (Proto-oncogene c-Akt) (RAC-PK-alpha)	AKT1 PKB RAC	0.0434737	-0.0808266			✓	11	27.9	24.2714	21.3769	NaN	22.6435	22.9207	22.2016	21.8259	22.2593	NaN	23.6034	21.073	NaN	22.8522	23.0367	22.9595	NaN	NaN	NaN	22.7307	22.6016
Q92743	HTRA1_HUMAN	Serine protease HTRA1 (EC 3.4.21.-) (High-temperature requirement A serine peptidase 1) (L56) (Serine protease 11)	HTRA1 HTRA PRSS11	0.0578992	-0.0963762			✓	18	58.5	25.7838	24.8567	26.7044	26.2845	25.4535	23.806	25.9539	25.5788	25.458	27.1621	23.394	23.6268	NaN	25.9739	26.7612	26.0993	26.5648	26.426	24.3105	24.5091
Q9UL26	RB22A_HUMAN	Ras-related protein Rab-22A (Rab-22)	RAB22A RAB22	0.124733	-0.0974544			✓	9	59.3	24.065	NaN	NaN	NaN	NaN	24.3773	24.1213	NaN	24.0805	24.8066	22.9351	24.9397	24.5818	23.9095	24.2031	NaN	24.0326	24.0625	24.5853	24.5174
P62140	PP1B_HUMAN	Serine/threonine-protein phosphatase PP1-beta catalytic subunit (PP-1B) (PPP1CD) (EC 3.1.3.16) (EC 3.1.3.53)	PPP1CB	0.1683	-0.105679			✓	20	69.4	26.9922	25.7734	26.6236	26.0534	26.6863	26.3001	26.3626	26.0595	26.2261	26.3231	24.8832	26.0831	26.046	26.5104	25.7485	26.826	26.6764	26.2315	25.9635	25.7215
Q13449	LSAMP_HUMAN	Limbic system-associated membrane protein (LSAMP) (IgLON family member 3)	LSAMP IGLON3 LAMP	0.124483	-0.106512			✓	6	22.8	24.3494	22.4959	23.6829	24.0796	23.0426	23.608	23.8504	22.7705	NaN	23.7333	22.2812	23.6034	24.4256	23.1366	24.2847	23.2468	23.688	24.323	23.4776	23.4201
O15247	CLIC2_HUMAN	Chloride intracellular channel protein 2 (XAP121)	CLIC2	0.162877	-0.107808			✓	11	69.6	23.3621	23.8977	24.0626	23.6398	NaN	NaN	23.2757	NaN	NaN	NaN	NaN	NaN	NaN	24.185	NaN	24.3381	23.2861	NaN	23.9941	23.7617
P49354	FNTA_HUMAN	Protein farnesyltransferase/geranylgeranyltransferase type-1 subunit alpha (EC 2.5.1.58) (EC 2.5.1.59) (CAAX farnesyltransferase subunit alpha) (FTase-alpha) (Ras proteins prenyltransferase subunit alpha) (Type I protein geranyl-geranyltransferase subunit alpha) (GGTase-I-alpha)	FNTA	0.131847	-0.109954			✓	13	46.4	25.6522	23.6398	25.1947	24.2819	24.4062	25.4799	25.1256	23.88	24.3989	25.2935	24.2673	25.2727	24.7001	24.5404	23.9413	25.7044	24.9107	24.8672	24.1341	24.2916
P20851	C4BPB_HUMAN	C4b-binding protein beta chain	C4BPB	0.0660958	-0.11276			✓	3	17.1	20.9943	22.4882	NaN	NaN	NaN	NaN	NaN	NaN	NaN	NaN	NaN	NaN	NaN	NaN	NaN	NaN	21.3561	21.4879	22.3709	22.2012
Q15286	RAB35_HUMAN	Ras-related protein Rab-35 (GTP-binding protein RAY) (Ras-related protein Rab-1C)	RAB35 RAB1C RAY	0.0840342	-0.113863			✓	6	31.8	23.9198	23.0611	23.1057	23.24	NaN	24.5314	24.4413	23.6994	23.0262	23.9617	23.5523	22.4852	23.4271	24.7562	24.4439	NaN	NaN	NaN	23.5146	24.0919
P61225	RAP2B_HUMAN	Ras-related protein Rap-2b (EC 3.6.5.2)	RAP2B	0.109418	-0.113945			✓	7	62.3	25.6708	23.0951	24.6972	22.8479	24.37	24.1141	23.1564	24.232	23.8798	24.5173	24.0111	NaN	NaN	23.4226	23.6932	NaN	24.4056	23.9402	23.9597	24.0603
Q8IYI6	EXOC8_HUMAN	Exocyst complex component 8 (Exocyst complex 84 kDa subunit)	EXOC8	0.0876885	-0.119391			✓	14	28.7	24.5355	22.855	24.9646	23.9626	23.9217	23.6553	23.9511	23.6811	23.0713	23.8187	21.9042	NaN	23.6979	23.9999	24.3045	25.8792	23.225	NaN	22.9123	23.4106
P09525	ANXA4_HUMAN	Annexin A4 (35-beta calcimedin) (Annexin IV) (Annexin-4) (Carbohydrate-binding protein p33/p41) (Chromobindin-4) (Endonexin I) (Lipocortin IV) (P32.5) (PP4-X) (Placental anticoagulant protein II) (PAP-II) (Protein II)	ANXA4 ANX4	0.144372	-0.122662			✓	21	65.8	28.3604	27.287	28.2051	26.7976	26.7081	27.1541	27.2123	26.0378	27.0649	26.3616	25.9985	26.8768	26.2496	27.0136	26.415	27.7983	26.8407	27.0145	26.8098	26.7308
Q9Y696	CLIC4_HUMAN	Chloride intracellular channel protein 4 (Intracellular chloride ion channel protein p64H1)	CLIC4	0.113485	-0.122909			✓	22	85.8	28.4906	26.6884	27.692	27.1131	27.3887	27.5676	26.7575	28.0043	27.1859	27.782	26.0933	25.0665	26.9665	27.418	27.3264	28.5003	26.7205	26.6749	27.2674	27.2984
Q13418	ILK_HUMAN	Integrin-linked protein kinase (EC 2.7.11.1) (59 kDa serine/threonine-protein kinase) (Beta-integrin-linked kinase) (ILK-1) (ILK-2) (p59ILK)	ILK ILK1 ILK2	0.151182	-0.128128			✓	21	68.8	28.6237	27.4875	26.4838	27.0816	27.6828	28.2256	27.5995	27.1218	27.8256	26.6843	26.389	26.3204	27.0746	27.9687	27.1306	28.2842	27.2607	27.2068	27.4012	27.0542
P67809	YBOX1_HUMAN	Y-box-binding protein 1 (YB-1) (CCAAT-binding transcription factor I subunit A) (CBF-A) (DNA-binding protein B) (DBPB) (Enhancer factor I subunit A) (EFI-A) (Nuclease-sensitive element-binding protein 1) (Y-box transcription factor)	YBX1 NSEP1 YB1	0.0590711	-0.135899			✓	17	66.4	27.2093	23.8786	22.4731	25.8214	24.8321	26.3478	25.9165	27.0941	26.1338	26.014	26.6391	21.4952	26.7641	26.2387	26.5429	24.409	25.0677	24.6735	27.1224	27.2071
P07814	SYEP_HUMAN	Bifunctional glutamate/proline--tRNA ligase (Bifunctional aminoacyl-tRNA synthetase) (Cell proliferation-inducing gene 32 protein) (Glutamatyl-prolyl-tRNA synthetase) [Includes: Glutamate--tRNA ligase (EC 6.1.1.17) (Glutamyl-tRNA synthetase) (GluRS); Proline--tRNA ligase (EC 6.1.1.15) (Prolyl-tRNA synthetase)]	EPRS1 EPRS GLNS PARS QARS QPRS PIG32	0.172198	-0.138969			✓	72	65.2	29.1026	27.267	29.3833	29.0722	28.0291	28.521	28.971	28.8065	28.1903	28.9164	26.9808	28.5006	28.4775	28.4588	28.3326	29.3224	28.0424	28.2869	28.6948	28.6849
Q8WU76	SCFD2_HUMAN	Sec1 family domain-containing protein 2 (Syntaxin-binding protein 1-like 1)	SCFD2 STXBP1L1	0.0902823	-0.145837			✓	8	17.4	25.1901	21.4753	25.2475	23.0416	NaN	23.7645	23.1906	22.8502	22.7994	23.4103	21.4825	NaN	22.8114	22.5381	22.4262	NaN	22.9872	24.0662	22.9006	23.0071
O75781	PALM_HUMAN	Paralemmin-1 (Paralemmin)	PALM KIAA0270	0.135866	-0.150462			✓	8	28.4	22.7088	22.9412	23.2845	22.7894	NaN	24.2374	23.7729	23.2205	24.4658	23.4657	NaN	NaN	24.2771	23.5095	23.532	NaN	NaN	NaN	23.5101	23.8249
Q9UBC2	EP15R_HUMAN	Epidermal growth factor receptor substrate 15-like 1 (Eps15-related protein) (Eps15R)	EPS15L1 EPS15R	0.135128	-0.151829			✓	29	52	25.4591	23.1201	25.5923	24.1522	24.4583	25.3908	25.5434	24.5787	24.236	24.8023	22.537	23.5251	24.4753	24.0583	24.6035	25.5317	24.1327	23.791	24.6867	24.7945
P01834	IGKC_HUMAN	Immunoglobulin kappa constant (Ig kappa chain C region) (Ig kappa chain C region AG) (Ig kappa chain C region CUM) (Ig kappa chain C region EU) (Ig kappa chain C region OU) (Ig kappa chain C region ROY) (Ig kappa chain C region TI)	IGKC	0.153736	-0.153441			✓	10	86	28.0236	29.4353	27.9775	28.8286	28.5692	29.5027	28.1594	27.8254	28.408	29.6392	27.9164	30.432	28.6689	28.4823	28.3866	29.3203	29.545	29.3746	28.0403	27.9053
Q12959	DLG1_HUMAN	Disks large homolog 1 (Synapse-associated protein 97) (SAP-97) (SAP97) (hDlg)	DLG1	0.149015	-0.1584			✓	17	38.9	25.3343	23.1359	25.8285	24.9909	23.7024	24.5558	24.5074	23.4788	24.6361	24.1601	22.365	23.9216	24.297	24.704	24.905	25.0455	24.0268	23.923	24.7121	24.5921
P25705	ATPA_HUMAN	ATP synthase subunit alpha, mitochondrial (ATP synthase F1 subunit alpha)	ATP5F1A ATP5A ATP5A1 ATP5AL2 ATPM	0.106105	-0.158462			✓	38	75.2	32.1938	31.5992	33.8498	33.4354	33.3154	33.1734	32.1725	31.8109	31.6756	31.7507	29.3344	30.8382	30.5411	31.2418	31.2257	33.0036	31.756	31.7453	31.7825	31.8909
Q9Y6I3	EPN1_HUMAN	Epsin-1 (EH domain-binding mitotic phosphoprotein) (EPS-15-interacting protein 1)	EPN1	0.158799	-0.159685			✓	11	28.8	25.5357	22.8696	23.829	24.2544	23.3068	23.9482	24.5091	24.5744	24.6359	25.2976	23.3686	23.0504	24.1949	24.7171	24.1687	NaN	24.5194	24.3297	24.0704	24.322
P04632	CPNS1_HUMAN	Calpain small subunit 1 (CSS1) (Calcium-activated neutral proteinase small subunit) (CANP small subunit) (Calcium-dependent protease small subunit) (CDPS) (Calcium-dependent protease small subunit 1) (Calpain regulatory subunit)	CAPNS1 CAPN4 CAPNS	0.216344	-0.160997			✓	17	82.1	28.67	27.1844	28.9629	28.0951	27.4578	28.2907	28.2248	27.1225	28.0804	27.8447	27.1399	27.5108	27.9554	27.7739	27.2052	29.1128	27.4487	27.4839	28.144	27.7883
P51153	RAB13_HUMAN	Ras-related protein Rab-13 (Cell growth-inhibiting gene 4 protein)	RAB13 GIG4	0.157325	-0.164223			✓	7	39.4	24.3581	21.9842	23.364	23.3927	NaN	24.5218	23.2487	22.9165	24.0904	23.5691	NaN	NaN	22.7591	NaN	23.0825	NaN	23.118	23.0003	24.1087	23.9889
Q9UPN3	MACF1_HUMAN	Microtubule-actin cross-linking factor 1, isoforms 1/2/3/4/5 (620 kDa actin-binding protein) (ABP620) (Actin cross-linking family protein 7) (Macrophin-1) (Trabeculin-alpha)	MACF1 ABP620 ACF7 KIAA0465 KIAA0754 KIAA1251	0.0752927	-0.16969			✓	63	14.6	27.2482	22.6099	25.5883	22.4072	21.9787	27.3936	24.5056	23.0841	24.452	25.6409	23.6144	22.842	25.2838	25.5192	24.0898	25.0851	23.1565	23.2242	25.8943	25.5743
Q96P48	ARAP1_HUMAN	Arf-GAP with Rho-GAP domain, ANK repeat and PH domain-containing protein 1 (Centaurin-delta-2) (Cnt-d2)	ARAP1 CENTD2 KIAA0782	0.377291	-0.173772			✓	8	9.4	23.6224	NaN	NaN	NaN	23.0203	23.1289	22.6219	NaN	22.7971	23.0145	NaN	NaN	NaN	NaN	NaN	NaN	22.9608	23.0171	23.5393	23.3147
P07355	ANXA2_HUMAN	Annexin A2 (Annexin II) (Annexin-2) (Calpactin I heavy chain) (Calpactin-1 heavy chain) (Chromobindin-8) (Lipocortin II) (Placental anticoagulant protein IV) (PAP-IV) (Protein I) (p36)	ANXA2 ANX2 ANX2L4 CAL1H LPC2D	0.30638	-0.189171			✓	35	79.9	31.4907	31.1853	31.3268	30.613	30.7867	31.2271	31.5093	30.0709	31.3753	30.0456	30.1871	31.0418	30.7157	30.8107	30.0922	31.8586	30.9183	30.962	30.5679	30.7984
O94905	ERLN2_HUMAN	Erlin-2 (Endoplasmic reticulum lipid raft-associated protein 2) (Stomatin-prohibitin-flotillin-HflC/K domain-containing protein 2) (SPFH domain-containing protein 2)	ERLIN2 C8orf2 SPFH2 UNQ2441/PRO5003/PRO9924	0.327336	-0.190111			✓	18	70.2	26.9896	25.3353	26.6895	25.9801	26.4428	26.7265	26.2819	26.2141	26.1533	25.6908	25.3128	25.162	25.9522	25.8485	26.0136	26.4431	25.862	25.8795	26.4776	26.5526
Q8N335	GPD1L_HUMAN	Glycerol-3-phosphate dehydrogenase 1-like protein (GPD1-L) (EC 1.1.1.8)	GPD1L KIAA0089	0.169271	-0.190365			✓	21	70.9	26.6242	25.3806	26.6561	27.244	26.417	27.7656	26.3623	27.0968	25.8898	25.4614	24.1017	25.7541	25.9597	25.1927	26.425	25.7931	25.7596	26.0175	27.1665	26.9922
P13797	PLST_HUMAN	Plastin-3 (T-plastin)	PLS3	0.185516	-0.192316			✓	43	77.3	28.485	26.9723	28.3271	27.0234	26.4239	27.9529	27.3382	26.0252	27.784	26.4623	25.4072	27.867	27.273	26.8812	26.0511	27.935	27.0515	27.1445	27.0818	27.1733
Q14232	EI2BA_HUMAN	Translation initiation factor eIF-2B subunit alpha (eIF-2B GDP-GTP exchange factor subunit alpha)	EIF2B1 EIF2BA	0.169472	-0.196059			✓	12	53.4	24.145	22.9343	24.9104	23.3779	23.7132	24.4796	23.9287	24.0461	23.504	23.1334	22.2519	NaN	22.564	NaN	23.5038	NaN	NaN	24.3606	23.5283	23.4283
P49006	MRP_HUMAN	MARCKS-related protein (MARCKS-like protein 1) (Macrophage myristoylated alanine-rich C kinase substrate) (Mac-MARCKS) (MacMARCKS)	MARCKSL1 MLP MRP	0	-0.22042			✓	5	68.7	NaN	NaN	NaN	NaN	NaN	NaN	NaN	NaN	NaN	NaN	NaN	NaN	NaN	NaN	22.2801	NaN	22.5863	22.6267	22.2631	22.5262
Q9BRK5	CAB45_HUMAN	45 kDa calcium-binding protein (Cab45) (Stromal cell-derived factor 4) (SDF-4)	SDF4 CAB45 PSEC0034	0.217344	-0.220682			✓	14	60.8	25.6542	22.6362	24.6859	24.2181	24.3862	24.9889	24.3807	23.6704	24.8244	25.2056	23.8781	NaN	24.9074	25.085	25.202	25.8666	23.9973	23.7043	25.2267	25.0667
O75165	DJC13_HUMAN	DnaJ homolog subfamily C member 13 (Required for receptor-mediated endocytosis 8) (RME-8)	DNAJC13 KIAA0678 RME8	0.176686	-0.223824			✓	42	30.7	26.3305	22.7789	26.6809	25.1398	24.5054	25.8059	24.5237	23.2733	25.1478	24.6443	23.8988	24.3087	24.9313	24.136	24.8933	26.2714	24.6233	24.2942	24.8921	24.7043
P14174	MIF_HUMAN	Macrophage migration inhibitory factor (MIF) (EC 5.3.2.1) (Glycosylation-inhibiting factor) (GIF) (L-dopachrome isomerase) (L-dopachrome tautomerase) (EC 5.3.3.12) (Phenylpyruvate tautomerase)	MIF GLIF MMIF	0.137637	-0.22428			✓	6	86.1	30.8151	27.8928	30.3821	27.8187	30.6717	30.858	29.3195	27.6723	30.0612	31.1225	29.4133	32.144	30.485	30.7462	30.9656	31.5287	29.8586	30.2673	30.0059	29.5836
P42785	PCP_HUMAN	Lysosomal Pro-X carboxypeptidase (EC 3.4.16.2) (Angiotensinase C) (Lysosomal carboxypeptidase C) (Proline carboxypeptidase) (Prolylcarboxypeptidase) (PRCP)	PRCP PCP	0.161634	-0.225858			✓	17	37.7	26.3288	24.4688	25.7012	25.532	25.1906	24.9203	23.7825	24.2885	25.3784	26.2389	25.0444	27.8116	26.5001	26.7913	27.5632	27.0719	25.5563	25.372	25.8831	25.7595
Q9BR76	COR1B_HUMAN	Coronin-1B (Coronin-2)	CORO1B	0.340676	-0.227424			✓	19	61.3	27.7502	25.4495	27.2076	26.6174	26.6424	26.576	26.7402	26.4671	26.3912	26.4632	25.5829	25.4457	26.0115	26.1544	26.0513	27.0076	26.185	26.2863	26.7169	26.7915
P06744	G6PI_HUMAN	Glucose-6-phosphate isomerase (GPI) (EC 5.3.1.9) (Autocrine motility factor) (AMF) (Neuroleukin) (NLK) (Phosphoglucose isomerase) (PGI) (Phosphohexose isomerase) (PHI) (Sperm antigen 36) (SA-36)	GPI	0.274531	-0.228342			✓	37	82.4	31.0112	29.2958	30.9183	30.7566	30.0306	30.616	30.1082	30.0258	30.4533	31.8894	31.2757	31.2542	31.7718	30.861	30.0994	31.8527	30.3278	30.3204	31.0892	31.0073
P07384	CAN1_HUMAN	Calpain-1 catalytic subunit (EC 3.4.22.52) (Calcium-activated neutral proteinase 1) (CANP 1) (Calpain mu-type) (Calpain-1 large subunit) (Cell proliferation-inducing gene 30 protein) (Micromolar-calpain) (muCANP)	CAPN1 CANPL1 PIG30	0.416184	-0.237089			✓	38	60.5	28.5523	27.0703	28.6589	27.7025	28.0235	27.9947	27.4803	27.4806	27.5317	28.6341	27.5995	28.6984	27.6044	27.3914	27.1134	28.548	28.142	27.9958	27.8507	27.8276
Q9UJS0	S2513_HUMAN	Electrogenic aspartate/glutamate antiporter SLC25A13, mitochondrial (Calcium-binding mitochondrial carrier protein Aralar2) (ARALAR-related gene 2) (ARALAR2) (Citrin) (Mitochondrial aspartate glutamate carrier 2) (Solute carrier family 25 member 13)	SLC25A13	0.157574	-0.240256			✓	37	65.6	28.5317	25.5895	29.7377	28.854	27.1277	28.1638	28.5767	28.0609	26.874	27.7993	24.8094	26.2273	26.692	27.2172	26.9527	28.2294	27.1158	27.3284	27.9108	27.6882
P01871	IGHM_HUMAN	Immunoglobulin heavy constant mu (Ig mu chain C region) (Ig mu chain C region BOT) (Ig mu chain C region GAL) (Ig mu chain C region OU)	IGHM	0.189712	-0.240803			✓	19	56.1	27.0529	28.9535	26.6533	26.5358	28.7285	27.4432	25.8263	26.4733	27.8218	28.7576	27.7888	29.2908	28.4201	27.0056	28.5257	29.0524	27.9997	27.9344	27.3872	27.2561
P27361	MK03_HUMAN	Mitogen-activated protein kinase 3 (MAP kinase 3) (MAPK 3) (EC 2.7.11.24) (ERT2) (Extracellular signal-regulated kinase 1) (ERK-1) (Insulin-stimulated MAP2 kinase) (MAP kinase isoform p44) (p44-MAPK) (Microtubule-associated protein 2 kinase) (p44-ERK1)	MAPK3 ERK1 PRKM3	0.261368	-0.243401			✓	21	74.7	26.1282	24.4221	26.2713	27.0618	25.449	26.4676	25.4662	24.869	25.5778	25.539	24.9129	24.9236	25.7319	26.2817	25.9378	27.5902	25.7589	25.3816	25.3687	25.4641
P61020	RAB5B_HUMAN	Ras-related protein Rab-5B (EC 3.6.5.2)	RAB5B	0.343353	-0.247913			✓	8	53.5	NaN	24.3865	25.2944	24.6319	24.2318	23.9727	24.5486	25.053	24.3503	24.9218	23.3467	NaN	NaN	24.3385	24.8692	25.3162	NaN	25.3209	24.1046	24.2319
Q9Y2S7	PDIP2_HUMAN	Polymerase delta-interacting protein 2 (38 kDa DNA polymerase delta interaction protein) (p38)	POLDIP2 PDIP38 POLD4 HSPC017	0.213422	-0.25467			✓	9	36.7	24.7276	22.2501	24.8363	24.3912	24.0524	NaN	23.135	23.7773	NaN	22.9839	NaN	NaN	NaN	23.0391	23.1517	NaN	23.333	23.1868	24.4483	24.5884
P41219	PERI_HUMAN	Peripherin (Neurofilament 4)	PRPH NEF4 PRPH1	0.05351	-0.255676			✓	39	69.1	28.5962	24.4331	30.1541	NaN	26.749	32.3128	24.8614	26.1723	22.1725	30.5933	25.2988	23.2277	19.6808	21.4812	29.6824	26.7575	25.7707	25.8543	26.6142	26.7873
Q14019	COTL1_HUMAN	Coactosin-like protein	COTL1 CLP	0.25014	-0.25627			✓	9	67.6	26.5339	24.4114	26.6654	25.006	25.5964	26.3792	25.1135	24.9008	24.9786	25.4455	25.2603	27.6745	24.4101	24.5583	25.6442	26.322	25.5507	25.624	25.7184	25.5923
Q07021	C1QBP_HUMAN	Complement component 1 Q subcomponent-binding protein, mitochondrial (ASF/SF2-associated protein p32) (Glycoprotein gC1qBP) (C1qBP) (Hyaluronan-binding protein 1) (Mitochondrial matrix protein p32) (gC1q-R protein) (p33) (SF2AP32)	C1QBP GC1QBP HABP1 SF2P32	0.216377	-0.258479			✓	12	62.8	28.8192	28.3914	30.4012	29.8015	28.9827	29.8276	29.7531	28.7391	28.5221	27.7777	26.7478	27.593	27.4348	27.7026	27.7515	28.4292	28.5155	28.5317	29.3144	29.25
P63261	ACTG_HUMAN	Actin, cytoplasmic 2 (EC 3.6.4.-) (Gamma-actin) [Cleaved into: Actin, cytoplasmic 2, N-terminally processed]	ACTG1 ACTG	0.524912	-0.263002			✓	40	93.6	34.773	34.4441	34.2627	34.3906	34.5258	34.324	34.0865	34.5602	35.1624	34.7248	33.8671	33.3167	34.6987	35.2928	34.5625	33.9695	34.7649	34.9625	35.0867	34.8619
O95793	STAU1_HUMAN	Double-stranded RNA-binding protein Staufen homolog 1	STAU1 STAU	0.281214	-0.263763			✓	10	25.1	24.1092	21.7901	NaN	NaN	23.7687	23.5986	24.0375	23.5175	23.9521	23.0052	22.357	NaN	23.1876	23.0391	22.8249	23.825	NaN	22.6047	24.1185	23.5693
Q96CW1	AP2M1_HUMAN	AP-2 complex subunit mu (AP-2 mu chain) (Adaptin-mu2) (Adaptor protein complex AP-2 subunit mu) (Adaptor-related protein complex 2 subunit mu) (Clathrin assembly protein complex 2 mu medium chain) (Clathrin coat assembly protein AP50) (Clathrin coat-associated protein AP50) (HA2 50 kDa subunit) (Plasma membrane adaptor AP-2 50 kDa protein)	AP2M1 CLAPM1 KIAA0109	0.507265	-0.271137			✓	22	56.3	27.0983	25.6264	27.1081	26.4416	25.9587	26.8468	26.5967	25.7733	26.0102	26.2758	25.2963	26.896	25.8891	26.6363	26.3942	26.4701	26.8901	26.2064	26.6187	26.7862
P12931	SRC_HUMAN	Proto-oncogene tyrosine-protein kinase Src (EC 2.7.10.2) (Proto-oncogene c-Src) (pp60c-src) (p60-Src)	SRC SRC1	0.39005	-0.283592			✓	14	37.5	24.5151	23.9673	22.9958	23.6129	24.5551	23.7916	24.3866	24.2081	24.5727	24.4072	23.1245	22.719	24.2509	23.8275	23.1912	NaN	23.7209	23.879	24.7053	24.3293
P09543	CN37_HUMAN	2',3'-cyclic-nucleotide 3'-phosphodiesterase (CNP) (CNPase) (EC 3.1.4.37)	CNP	0.320301	-0.285622			✓	20	49.6	26.7415	25.3631	27.578	26.6589	26.1455	27.2024	26.7129	26.4094	26.5673	25.6939	24.9563	26.5992	26.2283	25.8398	25.1753	27.8759	25.7337	25.9048	26.6769	26.5274
Q14699	RFTN1_HUMAN	Raftlin (Cell migration-inducing gene 2 protein) (Raft-linking protein)	RFTN1 KIAA0084 MIG2	0.3789	-0.292379			✓	8	29.9	24.3627	23.2541	NaN	23.271	NaN	24.0495	22.8026	22.61	24.1076	22.9677	23.7488	NaN	23.3343	23.9082	24.1221	24.8723	23.4493	NaN	23.5969	23.4306
P63010	AP2B1_HUMAN	AP-2 complex subunit beta (AP105B) (Adaptor protein complex AP-2 subunit beta) (Adaptor-related protein complex 2 subunit beta) (Beta-2-adaptin) (Beta-adaptin) (Clathrin assembly protein complex 2 beta large chain) (Plasma membrane adaptor HA2/AP2 adaptin beta subunit)	AP2B1 ADTB2 CLAPB1	0.38762	-0.298761			✓	55	64.6	29.0588	27.3049	29.2798	28.2772	28.1935	28.2956	28.3435	27.5178	27.7534	28.3596	26.8875	27.3703	27.6949	28.0139	28.1532	29.3813	27.5312	27.4476	28.7101	28.5916
Q14696	MESD_HUMAN	LRP chaperone MESD (LDLR chaperone MESD) (Mesoderm development LRP chaperone MESD) (Mesoderm development candidate 2) (Mesoderm development protein) (Renal carcinoma antigen NY-REN-61)	MESD KIAA0081 MESDC2 MESDM UNQ1911/PRO4369	0.59639	-0.299162			✓	8	49.6	25.6298	25.0034	24.6881	25.5734	24.5772	25.8912	25.9301	24.6337	25.4964	25.2292	24.3831	NaN	24.949	25.2005	24.7209	25.9447	25.2362	24.8557	25.5413	25.5985
Q00341	VIGLN_HUMAN	Vigilin (High density lipoprotein-binding protein) (HDL-binding protein)	HDLBP HBP VGL	0.35439	-0.303527			✓	46	49.8	28.4067	25.2607	27.9547	26.7181	26.9584	27.8774	27.1691	27.1689	27.1422	28.0874	27.036	25.7808	27.1449	27.5982	27.5297	28.0459	27.3718	27.4761	27.3949	27.1733
P48059	LIMS1_HUMAN	LIM and senescent cell antigen-like-containing domain protein 1 (Particularly interesting new Cys-His protein 1) (PINCH-1) (Renal carcinoma antigen NY-REN-48)	LIMS1 PINCH PINCH1	0.480402	-0.307758			✓	16	59.1	26.9882	26.0944	25.1491	25.9104	25.4413	26.9304	26.0162	26.2495	26.6794	26.1487	25.1879	25.8924	26.3502	26.5198	25.7714	27.2238	25.6803	25.6502	26.7616	26.6661
P22694	KAPCB_HUMAN	cAMP-dependent protein kinase catalytic subunit beta (PKA C-beta) (EC 2.7.11.11)	PRKACB	0.470454	-0.313534			✓	21	56.4	24.43	NaN	24.7927	24.2283	24.042	24.0087	23.8888	24.125	23.4419	25.4761	23.7724	NaN	25.4346	24.2442	24.2113	25.3265	25.1561	24.5157	23.8191	24.3258
O94973	AP2A2_HUMAN	AP-2 complex subunit alpha-2 (100 kDa coated vesicle protein C) (Adaptor protein complex AP-2 subunit alpha-2) (Adaptor-related protein complex 2 subunit alpha-2) (Alpha-adaptin C) (Alpha2-adaptin) (Clathrin assembly protein complex 2 alpha-C large chain) (Huntingtin yeast partner J) (Huntingtin-interacting protein 9) (HIP-9) (Huntingtin-interacting protein J) (Plasma membrane adaptor HA2/AP2 ada…	AP2A2 ADTAB CLAPA2 HIP9 HYPJ KIAA0899	0.480823	-0.323637			✓	45	64.4	27.9534	26.3573	28.0979	27.0392	27.058	27.5486	26.5834	26.8297	26.5219	27.0372	26.2748	28.0256	26.2791	26.9766	27.5522	28.4585	27.3599	27.1569	26.9916	27.0296
P01034	CYTC_HUMAN	Cystatin-C (Cystatin-3) (Gamma-trace) (Neuroendocrine basic polypeptide) (Post-gamma-globulin)	CST3	0.210776	-0.327101			✓	6	45.2	26.2074	24.9633	23.7109	25.7182	26.6278	NaN	24.2437	25.6635	24.3846	26.1296	22.7826	NaN	25.5005	26.3409	26.8947	NaN	25.378	25.2446	26.1013	25.8669
O95425	SVIL_HUMAN	Supervillin (Archvillin) (p205/p250)	SVIL	0.209245	-0.330887			✓	35	26.5	27.268	22.9236	24.0954	22.7736	24.8778	22.7382	23.945	22.5119	24.4526	24.1385	22.6485	NaN	23.0338	24.1786	23.7655	NaN	24.6171	24.3339	23.9563	23.6593
Q8IVF7	FMNL3_HUMAN	Formin-like protein 3 (Formin homology 2 domain-containing protein 3) (WW domain-binding protein 3) (WBP-3)	FMNL3 FHOD3 FRL2 KIAA2014 WBP3	0.248051	-0.332535			✓	5	9.5	23.3199	NaN	24.0387	22.2734	NaN	22.4259	23.0949	22.2661	23.7607	22.5651	21.3016	NaN	22.4489	22.5053	22.9732	NaN	NaN	23.5637	22.597	NaN
Q9UJ68	MSRA_HUMAN	Mitochondrial peptide methionine sulfoxide reductase (EC 1.8.4.11) (Peptide-methionine (S)-S-oxide reductase) (Peptide Met(O) reductase) (Protein-methionine-S-oxide reductase) (PMSR)	MSRA	0.258346	-0.340871			✓	4	28.9	22.8677	22.5887	25.4486	25.4184	NaN	NaN	23.5842	23.6187	23.1125	22.7767	NaN	NaN	22.9814	23.4937	23.609	25.134	NaN	23.1491	23.9718	23.4721
P61586	RHOA_HUMAN	Transforming protein RhoA (EC 3.6.5.2) (Rho cDNA clone 12) (h12)	RHOA ARH12 ARHA RHO12	0.410364	-0.342892			✓	12	75.1	28.6511	27.8941	28.0844	28.6433	28.4145	28.2742	27.6821	28.7759	28.6912	28.8717	28.1317	25.5389	27.935	28.3704	28.6248	28.6402	27.9153	28.0869	28.9789	28.9542
O75534	CSDE1_HUMAN	Cold shock domain-containing protein E1 (N-ras upstream gene protein) (Protein UNR)	CSDE1 D1S155E KIAA0885 NRU UNR	0.351011	-0.357367			✓	15	20.2	24.5634	22.0279	23.7035	23.1066	23.6916	23.7228	23.4912	23.1318	23.3158	24.296	NaN	NaN	23.138	23.8086	23.7094	NaN	NaN	NaN	23.8958	23.8507
Q9H4A4	AMPB_HUMAN	Aminopeptidase B (AP-B) (EC 3.4.11.6) (Arginine aminopeptidase) (Arginyl aminopeptidase)	RNPEP APB	0.501335	-0.366982			✓	32	62.8	27.1563	25.2073	27.9014	27.0019	26.572	26.5196	26.7671	26.4842	25.8645	26.4745	26.1561	25.2602	26.4623	26.7378	25.8242	27.4186	26.0096	26.2519	27.3532	26.9314
Q9NS86	LANC2_HUMAN	LanC-like protein 2 (Testis-specific adriamycin sensitivity protein)	LANCL2 GPR69B TASP	0.483209	-0.370784			✓	13	51.3	24.9431	23.5827	25.5471	24.9293	24.7241	25.0325	24.7645	24.979	24.5512	25.3355	24.0403	NaN	24.541	24.5701	25.3169	27.0188	24.5311	24.2435	24.597	25.3409
P0C0L5	CO4B_HUMAN	Complement C4-B (Basic complement C4) (C3 and PZP-like alpha-2-macroglobulin domain-containing protein 3) [Cleaved into: Complement C4 beta chain; Complement C4-B alpha chain; C4a anaphylatoxin; C4b-B; C4d-B; Complement C4 gamma chain]	C4B CO4 CPAMD3; C4B_2	0.396409	-0.382725			✓	90	67.5	31.229	30.6803	29.8428	29.4872	29.5523	30.5428	28.5053	28.5961	28.6298	29.6854	28.9396	31.1325	29.3065	29.6677	28.3799	30.8556	29.5616	29.6013	30.0091	29.9451
O95166	GBRAP_HUMAN	Gamma-aminobutyric acid receptor-associated protein (GABA(A) receptor-associated protein) (MM46)	GABARAP FLC3B HT004	0.385296	-0.390784			✓	3	29.9	23.3937	20.8601	21.5338	23.2222	22.3308	NaN	22.3153	NaN	NaN	NaN	NaN	NaN	22.1102	21.3714	22.3979	NaN	22.707	21.7548	23.0273	22.7564
Q9NV70	EXOC1_HUMAN	Exocyst complex component 1 (Exocyst complex component Sec3)	EXOC1 SEC3 SEC3L1 BM-012	0.415647	-0.390848			✓	13	24.6	24.6095	22.1698	24.5452	23.9498	23.4787	24.7931	23.5297	23.313	23.7262	25.4005	22.3893	NaN	23.855	23.7351	24.0272	25.3671	23.5004	24.4101	23.9356	23.856
O00161	SNP23_HUMAN	Synaptosomal-associated protein 23 (SNAP-23) (Vesicle-membrane fusion protein SNAP-23)	SNAP23	0.563828	-0.401031			✓	7	46.4	24.6833	22.3898	NaN	23.4921	NaN	24.0183	23.8669	23.5004	24.1345	23.0324	NaN	24.4423	23.7462	23.4914	22.7562	NaN	23.8572	23.7631	24.3766	24.1251
Q9NRX4	PHP14_HUMAN	14 kDa phosphohistidine phosphatase (EC 3.9.1.3) (Phosphohistidine phosphatase 1) (PHPT1) (Protein histidine phosphatase) (PHP) (Protein janus-A homolog)	PHPT1 PHP14 CGI-202 HSPC141	0.558294	-0.402788			✓	6	60	26.9857	25.7427	24.657	25.7904	25.2092	25.1595	25.1124	26.7344	26.6387	26.5705	26.3411	NaN	25.9661	26.2276	25.8828	27.2716	25.8217	25.6655	26.3292	26.5752
P31939	PUR9_HUMAN	Bifunctional purine biosynthesis protein ATIC (AICAR transformylase/inosine monophosphate cyclohydrolase) (ATIC) [Cleaved into: Bifunctional purine biosynthesis protein ATIC, N-terminally processed] [Includes: Phosphoribosylaminoimidazolecarboxamide formyltransferase (EC 2.1.2.3) (5-aminoimidazole-4-carboxamide ribonucleotide formyltransferase) (AICAR formyltransferase) (AICAR transformylase); In…	ATIC PURH OK/SW-cl.86	0.593446	-0.406582			✓	37	82.8	28.0349	26.8836	29.4047	27.5334	27.4646	27.8834	27.0682	26.8884	27.7353	27.6305	26.8629	28.9424	26.9316	27.4578	27.332	28.3345	27.7547	27.6826	28.0875	28.1915
Q14344	GNA13_HUMAN	Guanine nucleotide-binding protein subunit alpha-13 (G alpha-13) (G-protein subunit alpha-13)	GNA13	0.378744	-0.408457			✓	15	50.1	25.3977	23.4391	26.9162	23.6005	22.3455	23.6617	24.4813	24.7436	24.4099	24.4058	23.5792	25.0263	24.1795	23.9273	23.9036	25.3038	24.3249	23.8833	25.0141	24.8553
Q9BXS5	AP1M1_HUMAN	AP-1 complex subunit mu-1 (AP-mu chain family member mu1A) (Adaptor protein complex AP-1 subunit mu-1) (Adaptor-related protein complex 1 subunit mu-1) (Clathrin assembly protein complex 1 mu-1 medium chain 1) (Clathrin coat assembly protein AP47) (Clathrin coat-associated protein AP47) (Golgi adaptor HA1/AP1 adaptin mu-1 subunit) (Mu-adaptin 1) (Mu1A-adaptin)	AP1M1 CLTNM	0.582644	-0.42071			✓	20	60.3	26.6615	24.2673	26.458	25.885	25.424	25.6929	26.0062	25.5635	25.6406	25.194	23.9697	24.5625	25.6632	25.8857	25.5575	26.6115	25.6328	25.2145	26.2014	25.9206
P61006	RAB8A_HUMAN	Ras-related protein Rab-8A (EC 3.6.5.2) (Oncogene c-mel)	RAB8A MEL RAB8	0.308489	-0.425152			✓	7	38.2	21.2461	22.2579	23.2019	22.9171	23.4232	24.2785	23.1101	23.8491	23.3801	23.5822	21.8697	NaN	23.2224	23.8738	23.5397	NaN	NaN	NaN	23.6015	23.4991
Q9H4G0	E41L1_HUMAN	Band 4.1-like protein 1 (Erythrocyte membrane protein band 4.1-like 1) (Neuronal protein 4.1) (4.1N)	EPB41L1 KIAA0338	0.510496	-0.430964			✓	29	41.8	26.4712	25.2751	27.2002	25.9101	26.3735	26.2011	26.0309	26.5504	25.1976	26.1231	24.3366	NaN	24.3647	25.0772	26.0036	26.93	25.819	25.3989	26.6341	26.3426
P35232	PHB1_HUMAN	Prohibitin 1	PHB1 PHB	0.336976	-0.437332			✓	22	82	30.079	29.0221	31.2508	30.6003	29.7936	30.9715	30.1642	29.1932	28.93	28.8935	26.7664	28.4725	27.9287	28.4002	28.1634	30.539	29.1576	29.1122	29.8328	29.7548
P19784	CSK22_HUMAN	Casein kinase II subunit alpha' (CK II alpha') (EC 2.7.11.1)	CSNK2A2 CK2A2	0.731088	-0.438883			✓	14	52.3	24.5494	23.1974	24.8013	24.1112	NaN	24.1908	24.2048	23.9695	23.3387	24.2988	23.3044	23.8432	23.3583	23.9055	NaN	NaN	24.7747	NaN	24.3588	23.9693
P11171	EPB41_HUMAN	Protein 4.1 (P4.1) (4.1R) (Band 4.1) (EPB4.1) (Erythrocyte membrane protein band 4.1)	EPB41 E41P	0.470686	-0.440089			✓	36	47.6	24.7547	27.4925	27.2874	26.3683	28.1334	26.8771	25.9075	26.8003	25.7545	26.022	27.7324	28.1311	26.5774	25.9759	27.2328	27.682	27.2308	27.3936	26.9316	26.6447
Q9Y490	TLN1_HUMAN	Talin-1	TLN1 KIAA1027 TLN	1.00712	-0.444525			✓	139	70	32.3535	31.287	31.2971	30.6006	31.1342	31.845	31.0941	31.0395	31.4957	30.7513	30.4984	31.0151	31.3306	31.2907	30.511	32.4726	31.4413	31.3959	31.399	31.3618
Q99714	HCD2_HUMAN	3-hydroxyacyl-CoA dehydrogenase type-2 (EC 1.1.1.35) (17-beta-estradiol 17-dehydrogenase) (EC 1.1.1.62) (2-methyl-3-hydroxybutyryl-CoA dehydrogenase) (MHBD) (3-alpha-(17-beta)-hydroxysteroid dehydrogenase (NAD(+))) (EC 1.1.1.239) (3-hydroxy-2-methylbutyryl-CoA dehydrogenase) (EC 1.1.1.178) (3-hydroxyacyl-CoA dehydrogenase type II) (3alpha(or 20beta)-hydroxysteroid dehydrogenase) (EC 1.1.1.53) (7-…	HSD17B10 ERAB HADH2 MRPP2 SCHAD SDR5C1 XH98G2	0.365786	-0.451388			✓	21	92.3	29.3519	28.7519	30.5558	30.7832	29.5468	30.5356	30.2431	29.2751	28.6088	28.8903	26.4191	28.081	27.7184	28.4778	28.4358	30.4213	29.0606	29.0866	29.5415	29.3719
P54920	SNAA_HUMAN	Alpha-soluble NSF attachment protein (SNAP-alpha) (N-ethylmaleimide-sensitive factor attachment protein alpha)	NAPA SNAPA	0.868375	-0.453962			✓	24	84.4	28.4587	26.6568	28.0587	27.5424	27.9206	28.0228	27.4207	27.9667	28.0809	28.8198	27.2132	26.9321	27.3952	28.2632	28.3804	28.4741	27.8038	27.8458	28.5671	28.623
P30043	BLVRB_HUMAN	Flavin reductase (NADPH) (FR) (EC 1.5.1.30) (Biliverdin reductase B) (BVR-B) (EC 1.3.1.24) (Biliverdin-IX beta-reductase) (Green heme-binding protein) (GHBP) (NADPH-dependent diaphorase) (NADPH-flavin reductase) (FLR)	BLVRB FLR	0.537257	-0.460949			✓	14	87.4	27.9405	29.4772	27.8356	27.4994	30.2629	28.8193	27.9247	28.9113	28.218	27.2593	29.9235	29.3801	28.2127	27.9382	28.7907	28.3038	29.1621	28.881	29.3861	29.3696
P51149	RAB7A_HUMAN	Ras-related protein Rab-7a (EC 3.6.5.2)	RAB7A RAB7	0.621338	-0.46455			✓	17	76.8	28.6153	26.5673	28.6514	28.5542	28.2609	28.8563	27.7035	28.075	28.5657	27.902	26.3729	27.0313	28.5523	28.0143	28.635	29.3841	27.9272	28.3721	28.3637	28.3948
P46108	CRK_HUMAN	Adapter molecule crk (Proto-oncogene c-Crk) (p38)	CRK	1.75065	-0.466744			✓	10	61.2	25.5963	24.6403	25.155	25.1152	24.8852	25.9054	25.0859	25.1131	25.1484	24.611	24.5998	24.8632	25.0896	25.0801	24.648	25.8125	25.581	25.6909	25.2821	25.1461
Q9BRT3	MIEN1_HUMAN	Migration and invasion enhancer 1 (HBV X-transactivated gene 4 protein) (HBV XAg-transactivated protein 4) (Protein C35)	MIEN1 C17orf37 RDX12 XTP4	0.605351	-0.472159			✓	4	55.7	22.99	22.0172	NaN	23.7031	23.2444	24.0482	22.9091	NaN	22.7149	NaN	NaN	NaN	NaN	21.7846	22.7769	NaN	23.6159	23.7642	22.9947	23.1531
Q63HR2	TENS2_HUMAN	Tensin-2 (EC 3.1.3.48) (C1 domain-containing phosphatase and tensin homolog) (C1-TEN) (Tensin-like C1 domain-containing phosphatase)	TNS2 KIAA1075 TENC1	0.81751	-0.474292			✓	25	31.4	24.6617	23.6991	NaN	24.2422	23.9369	24.9013	24.307	23.952	24.2014	23.9492	23.1242	NaN	24.5203	24.8661	23.041	25.3768	23.9657	23.9251	24.6053	25.0378
Q9UGM6	SYWM_HUMAN	Tryptophan--tRNA ligase, mitochondrial (EC 6.1.1.2) ((Mt)TrpRS) (Tryptophanyl-tRNA synthetase) (TrpRS)	WARS2	0.257784	-0.474796			✓	8	40.3	NaN	NaN	25.5769	23.156	24.7282	24.554	22.6593	NaN	22.0826	NaN	NaN	NaN	NaN	21.9067	NaN	24.8095	NaN	24.1616	23.7253	23.2962
P46940	IQGA1_HUMAN	Ras GTPase-activating-like protein IQGAP1 (p195)	IQGAP1 KIAA0051	1.0005	-0.475528			✓	107	70.4	30.7098	28.7563	30.5998	29.4158	28.9631	30.2147	29.7302	29.4372	29.8826	29.8407	29.0954	30.2377	29.7833	29.4235	29.3313	30.6739	29.967	29.7671	30.2681	30.1754
Q9UQ16	DYN3_HUMAN	Dynamin-3 (EC 3.6.5.5) (Dynamin, testicular) (T-dynamin)	DNM3 KIAA0820	0.657695	-0.480474			✓	25	37.6	24.2383	23.5869	25.0918	25.3257	24.7052	24.1958	25.4413	23.7108	24.058	24.1799	22.6679	24.6174	24.1569	23.1782	23.5813	25.4802	24.687	24.83	24.1799	24.1371
P35221	CTNA1_HUMAN	Catenin alpha-1 (Alpha E-catenin) (Cadherin-associated protein) (Renal carcinoma antigen NY-REN-13)	CTNNA1	0.867334	-0.484253			✓	44	64.9	27.942	26.7383	28.2545	27.0007	26.9107	28.2019	27.3793	26.8544	27.7674	27.016	26.128	26.7313	27.9731	27.3002	26.8427	28.4353	27.3379	27.2298	27.9075	27.8576
O43707	ACTN4_HUMAN	Alpha-actinin-4 (Non-muscle alpha-actinin 4)	ACTN4	1.18754	-0.498173			✓	80	82.3	32.5706	31.7033	31.6817	31.1728	31.256	31.6567	31.748	30.8958	32.0028	31.366	30.6976	31.1643	31.7507	31.903	30.6747	32.0968	31.5631	31.6013	32.3561	32.2881
P01116	RASK_HUMAN	GTPase KRas (EC 3.6.5.2) (K-Ras 2) (Ki-Ras) (c-K-ras) (c-Ki-ras) [Cleaved into: GTPase KRas, N-terminally processed]	KRAS KRAS2 RASK2	0.357679	-0.504031			✓	8	60.3	26.0911	22.3327	25.5698	24.7078	25.1411	25.8105	25.7766	24.5856	24.6836	25.906	24.3971	22.8773	24.7867	24.4938	24.6152	NaN	NaN	25.6429	24.7802	25.444
P49407	ARRB1_HUMAN	Beta-arrestin-1 (Arrestin beta-1) (Non-visual arrestin-2)	ARRB1 ARR1	1.27513	-0.504504			✓	13	44	24.249	23.411	24.5053	23.6555	24.0004	25.0279	24.1313	24.4437	23.5832	23.4979	24.3718	24.0438	24.2487	23.9633	23.9646	NaN	24.9163	24.8925	23.9955	24.5063
P21589	5NTD_HUMAN	5'-nucleotidase (5'-NT) (EC 3.1.3.35) (EC 3.1.3.5) (EC 3.1.3.89) (EC 3.1.3.91) (EC 3.1.3.99) (5'-deoxynucleotidase) (Ecto-5'-nucleotidase) (IMP-specific 5'-nucleotidase) (Thymidylate 5'-phosphatase) (CD antigen CD73)	NT5E NT5 NTE	0.364602	-0.505418			✓	13	37.3	25.8343	24.2067	25.4236	23.5199	23.0768	25.3989	24.8945	22.7114	24.4277	24.0608	22.5331	NaN	23.736	24.8214	NaN	27.2648	24.1909	24.8004	23.3714	23.9168
Q8N0X7	SPART_HUMAN	Spartin (Spastic paraplegia 20 protein) (Trans-activated by hepatitis C virus core protein 1)	SPART KIAA0610 SPG20 TAHCCP1	0.779587	-0.51236			✓	9	29.3	23.7547	NaN	NaN	23.9402	23.4228	NaN	23.4529	NaN	22.9641	NaN	22.0055	NaN	22.51	22.9494	NaN	NaN	23.6036	23.317	23.7015	23.9272
Q9Y5X1	SNX9_HUMAN	Sorting nexin-9 (SH3 and PX domain-containing protein 1) (Protein SDP1) (SH3 and PX domain-containing protein 3A)	SNX9 SH3PX1 SH3PXD3A	0.588556	-0.514138			✓	13	32.6	25.4353	23.3937	24.0448	25.2463	NaN	24.7743	24.2443	23.3534	24.6559	24.1848	23.4997	23.9947	23.1642	23.984	23.3138	NaN	NaN	24.1938	24.84	24.7849
Q9UEY8	ADDG_HUMAN	Gamma-adducin (Adducin-like protein 70)	ADD3 ADDL	0.997075	-0.516655			✓	21	42.9	25.2541	24.6339	NaN	24.7831	25.0241	25.2437	25.4548	24.4196	25.5581	25.2916	24.1099	25.7522	25.6133	24.8992	25.5549	26.9285	25.7171	24.9172	25.3415	25.2477
Q9UHA4	LTOR3_HUMAN	Ragulator complex protein LAMTOR3 (Late endosomal/lysosomal adaptor and MAPK and MTOR activator 3) (MEK-binding partner 1) (Mp1) (Mitogen-activated protein kinase kinase 1-interacting protein 1) (Mitogen-activated protein kinase scaffold protein 1)	LAMTOR3 MAP2K1IP1 MAPKSP1 PRO2783	0.634848	-0.524915			✓	7	67.7	25.7379	23.9164	26.1444	25.269	NaN	24.0435	23.8135	24.855	24.5913	25.584	22.8161	NaN	24.766	24.5162	24.8123	25.6425	25.0657	24.6836	25.502	25.1407
Q13576	IQGA2_HUMAN	Ras GTPase-activating-like protein IQGAP2	IQGAP2	0.329126	-0.526897			✓	26	27.1	26.6126	22.7075	25.3532	NaN	NaN	24.9217	22.5098	NaN	22.7876	24.4512	23.1961	NaN	23.9419	NaN	NaN	26.1792	23.944	24.1223	24.5824	24.0742
P00740	FA9_HUMAN	Coagulation factor IX (EC 3.4.21.22) (Christmas factor) (Plasma thromboplastin component) (PTC) [Cleaved into: Coagulation factor IXa light chain; Coagulation factor IXa heavy chain]	F9	0.590566	-0.527445			✓	17	47.9	25.448	26.8187	24.2842	26.5043	26.0292	27.5574	25.7112	25.0612	25.5507	24.7988	26.0959	26.2277	27.1978	26.9809	24.8805	26.7304	25.8938	26.0923	26.9364	26.6998
P53611	PGTB2_HUMAN	Geranylgeranyl transferase type-2 subunit beta (EC 2.5.1.60) (Geranylgeranyl transferase type II subunit beta) (GGTase-II-beta) (Rab geranyl-geranyltransferase subunit beta) (Rab GG transferase beta) (Rab GGTase beta) (Rab geranylgeranyltransferase subunit beta) (Type II protein geranyl-geranyltransferase subunit beta)	RABGGTB GGTB	0	-0.528893			✓	5	33.8	NaN	NaN	NaN	NaN	NaN	NaN	NaN	NaN	NaN	21.7057	NaN	NaN	NaN	NaN	NaN	NaN	21.0844	22.7577	22.6041	22.4921
P13861	KAP2_HUMAN	cAMP-dependent protein kinase type II-alpha regulatory subunit	PRKAR2A PKR2 PRKAR2	1.08524	-0.542526			✓	24	71.3	28.8519	27.5321	29.267	28.3351	28.3678	29.0867	28.9876	28.7374	28.2936	28.0391	27.4179	28.8213	27.9033	28.3428	28.7361	30.1085	28.642	28.6063	28.8753	28.7204
P61224	RAP1B_HUMAN	Ras-related protein Rap-1b (EC 3.6.5.2) (GTP-binding protein smg p21B)	RAP1B OK/SW-cl.11	1.14097	-0.549495			✓	14	78.8	28.4279	27.1785	28.2195	26.9093	27.6431	27.7183	27.5564	27.7537	27.7896	27.961	27.2285	26.0156	27.5972	27.6263	27.4506	28.5226	27.379	27.7315	28.5192	28.287
P33241	LSP1_HUMAN	Lymphocyte-specific protein 1 (47 kDa actin-binding protein) (52 kDa phosphoprotein) (pp52) (Lymphocyte-specific antigen WP34)	LSP1 WP34	0.404797	-0.552514			✓	4	29.8	24.2379	21.8368	NaN	NaN	NaN	NaN	NaN	NaN	23.1331	NaN	NaN	NaN	NaN	NaN	NaN	NaN	23.3626	23.5709	23.791	23.7627
P20337	RAB3B_HUMAN	Ras-related protein Rab-3B	RAB3B	0.526279	-0.575027			✓	6	37	NaN	23.9161	25.1817	24.3056	24.6094	NaN	23.3817	23.8619	22.9478	NaN	NaN	NaN	NaN	22.2498	22.6117	NaN	24.8439	24.6535	23.7578	23.7408
P00918	CAH2_HUMAN	Carbonic anhydrase 2 (EC 4.2.1.1) (Carbonate dehydratase II) (Carbonic anhydrase C) (CAC) (Carbonic anhydrase II) (CA-II) (Cyanamide hydratase CA2) (EC 4.2.1.69)	CA2	0.579813	-0.584194			✓	21	88.1	28.4743	29.7814	29.2364	27.4753	30.7144	29.6314	27.7116	29.1973	28.5546	27.5613	30.2537	30.6768	29.7044	29.0016	29.0834	30.8769	29.7487	29.7617	29.1418	29.0779
Q16186	ADRM1_HUMAN	Proteasomal ubiquitin receptor ADRM1 (110 kDa cell membrane glycoprotein) (Gp110) (Adhesion-regulating molecule 1) (ARM-1) (Proteasome regulatory particle non-ATPase 13) (hRpn13) (Rpn13 homolog)	ADRM1 GP110	0.956313	-0.585812			✓	6	15	24.1613	22.0463	25.24	24.2675	NaN	24.4341	24.6001	24.4783	24.1725	24.3755	23.4273	NaN	24.4407	23.9122	24.1953	24.9558	24.4707	24.8514	24.4685	24.8562
P08754	GNAI3_HUMAN	Guanine nucleotide-binding protein G(i) subunit alpha-3 (G(i) alpha-3)	GNAI3	1.59016	-0.597171			✓	17	59	24.6742	23.6806	24.4457	23.465	23.5715	24.6909	24.3113	23.6067	24.4001	24.3845	24.4188	24.9082	25.0067	24.5758	24.0011	24.3765	25.4465	24.7328	24.8347	24.9758
Q92930	RAB8B_HUMAN	Ras-related protein Rab-8B	RAB8B	0.587863	-0.602217			✓	5	25.1	21.1919	22.3332	NaN	22.6396	NaN	24.542	22.2176	24.0648	22.7182	22.3232	22.6716	NaN	23.9428	23.4844	24.1016	NaN	23.5559	23.5578	23.7498	23.6225
Q13813	SPTN1_HUMAN	Spectrin alpha chain, non-erythrocytic 1 (Alpha-II spectrin) (Fodrin alpha chain) (Spectrin, non-erythroid alpha subunit)	SPTAN1 NEAS SPTA2	1.55688	-0.608409			✓	178	75	30.6681	30.2929	30.6945	30.8589	30.7222	31.6978	30.8288	30.3545	31.0617	31.0299	29.7866	30.0701	31.2648	30.8363	30.8953	32.1297	30.8179	30.8217	31.528	31.4322
P07602	SAP_HUMAN	Prosaposin (Proactivator polypeptide) [Cleaved into: Saposin-A (Protein A); Saposin-B-Val; Saposin-B (Cerebroside sulfate activator) (CSAct) (Dispersin) (Sphingolipid activator protein 1) (SAP-1) (Sulfatide/GM1 activator); Saposin-C (A1 activator) (Co-beta-glucosidase) (Glucosylceramidase activator) (Sphingolipid activator protein 2) (SAP-2); Saposin-D (Component C) (Protein C)]	PSAP GLBA SAP1	1.02695	-0.621828			✓	29	65.1	30.0213	28.0481	28.8791	29.3604	29.3064	29.7701	29.1189	29.2953	29.1625	30.3774	28.3018	29.9367	29.4755	30.2103	29.4913	30.2665	29.3618	29.0052	30.7826	30.6114
Q15084	PDIA6_HUMAN	Protein disulfide-isomerase A6 (EC 5.3.4.1) (Endoplasmic reticulum protein 5) (ER protein 5) (ERp5) (Protein disulfide isomerase P5) (Thioredoxin domain-containing protein 7)	PDIA6 ERP5 P5 TXNDC7	0.978831	-0.626792			✓	25	63.9	30.2358	27.1916	29.3065	28.406	28.4518	28.8846	29.2633	28.0295	28.708	29.4083	28.4479	29.0979	28.5952	29.3833	28.838	30.7456	29.0994	29.037	29.179	29.1554
Q9HBI1	PARVB_HUMAN	Beta-parvin (Affixin)	PARVB CGI-56	0.488587	-0.639192			✓	10	39.3	NaN	24.0509	25.2349	NaN	NaN	23.6682	23.7002	23.9415	23.0089	21.9949	NaN	24.0548	22.3022	NaN	23.1955	26.5249	24.2767	23.7784	23.7894	22.4025
P49789	FHIT_HUMAN	Bis(5'-adenosyl)-triphosphatase (EC 3.6.1.29) (AP3A hydrolase) (AP3Aase) (Adenosine 5'-monophosphoramidase FHIT) (EC 3.9.1.-) (Adenylylsulfatase) (EC 3.6.2.1) (Adenylylsulfate-ammonia adenylyltransferase) (EC 2.7.7.51) (Diadenosine 5',5'''-P1,P3-triphosphate hydrolase) (Dinucleosidetriphosphatase) (Fragile histidine triad protein)	FHIT	0.444731	-0.644869			✓	9	78.2	23.2624	22.4521	25.2202	24.8909	24.6015	25.3442	24.6425	NaN	23.2869	NaN	NaN	21.5579	21.7087	NaN	NaN	24.8086	24.0604	23.4701	24.5365	24.8323
Q9H4A6	GOLP3_HUMAN	Golgi phosphoprotein 3 (Coat protein GPP34) (Mitochondrial DNA absence factor) (MIDAS)	GOLPH3 GPP34	1.03807	-0.648788			✓	6	32.6	23.8148	23.5724	23.7986	21.8976	NaN	22.9177	22.7173	22.4276	22.3364	23.2626	22.029	NaN	22.5568	22.0999	22.0121	23.5052	23.4543	23.5701	NaN	22.971
P61018	RAB4B_HUMAN	Ras-related protein Rab-4B (EC 3.6.5.2)	RAB4B PP1596	0.816731	-0.649544			✓	10	58.2	24.0532	NaN	24.2679	22.0636	23.6237	NaN	22.2128	23.5663	23.0153	24.6792	23.0032	NaN	23.6726	22.6651	23.9099	NaN	23.9387	23.5357	24.2689	24.4326
Q9BX66	SRBS1_HUMAN	Sorbin and SH3 domain-containing protein 1 (Ponsin) (SH3 domain protein 5) (SH3P12) (c-Cbl-associated protein) (CAP)	SORBS1 KIAA0894 KIAA1296 SH3D5	0.266151	-0.661668			✓	33	35.8	28.9281	26.8918	25.3186	24.931	26.4816	24.0526	25.0647	21.4528	28.0378	21.7413	23.4941	NaN	24.3931	24.8852	22.6109	26.2213	26.5722	26.8402	23.7356	24.3259
O60610	DIAP1_HUMAN	Protein diaphanous homolog 1 (Diaphanous-related formin-1) (DRF1)	DIAPH1 DIAP1	1.18396	-0.66297			✓	23	27.4	24.3186	22.7213	23.7153	22.7315	23.0403	24.3806	22.9542	22.7989	23.0797	23.1256	22.837	23.9184	23.1193	23.613	23.1123	24.8632	24.3317	NaN	23.2635	23.3844
Q7Z3J2	VP35L_HUMAN	VPS35 endosomal protein-sorting factor-like (Esophageal cancer-associated protein)	VPS35L C16orf62 101F10.2	0.706963	-0.671965			✓	24	35.5	25.6255	22.9116	26.0648	24.173	23.9139	24.5046	24.2769	23.564	24.516	24.627	NaN	NaN	23.5904	24.1747	24.3003	25.3057	NaN	NaN	24.7515	24.9378
O43491	E41L2_HUMAN	Band 4.1-like protein 2 (Erythrocyte membrane protein band 4.1-like 2) (Generally expressed protein 4.1) (4.1G)	EPB41L2	1.1491	-0.678524			✓	38	52.2	26.5669	26.4291	26.2957	26.2608	25.9259	27.6884	26.9905	25.4121	27.1336	26.0973	26.0049	24.7188	26.6791	26.4782	25.6115	27.8162	26.8581	26.431	26.8756	26.8427
Q8N3V7	SYNPO_HUMAN	Synaptopodin	SYNPO KIAA1029	0.503855	-0.682652			✓	26	44.6	26.1147	23.0757	23.7412	23.7272	24.9931	26.9939	24.2565	27.3052	26.6856	26.9923	24.5293	24.3358	24.6601	26.6088	26.33	25.9625	25.5751	25.4553	26.7054	26.498
Q9H0A8	COMD4_HUMAN	COMM domain-containing protein 4	COMMD4	0.722075	-0.696642			✓	4	43.7	24.1229	20.5418	NaN	23.8566	23.2845	23.8179	23.9396	22.6048	24.1805	23.6759	NaN	NaN	23.1454	22.5411	22.0715	24.524	23.8731	24.1162	23.5699	23.1426
Q01082	SPTB2_HUMAN	Spectrin beta chain, non-erythrocytic 1 (Beta-II spectrin) (Fodrin beta chain) (Spectrin, non-erythroid beta chain 1)	SPTBN1 SPTB2	2.53646	-0.698524			✓	174	75.3	30.2541	29.7498	30.6195	30.247	30.0918	30.9117	30.2553	29.989	30.1564	30.4656	29.491	29.939	30.4362	30.4056	30.4459	31.5656	30.4379	30.374	31.1792	31.0886
P0C0L4	CO4A_HUMAN	Complement C4-A (Acidic complement C4) (C3 and PZP-like alpha-2-macroglobulin domain-containing protein 2) [Cleaved into: Complement C4 beta chain; Complement C4-A alpha chain; C4a anaphylatoxin; C4b-A; C4d-A; Complement C4 gamma chain]	C4A CO4 CPAMD2	0.943486	-0.706914			✓	88	66.8	25.6848	25.5481	25.8524	25.4449	25.9891	24.5641	NaN	24.4913	24.3917	24.427	23.8713	NaN	25.2017	25.5759	23.4527	NaN	25.7645	25.5863	26.0344	25.2872
P53680	AP2S1_HUMAN	AP-2 complex subunit sigma (Adaptor protein complex AP-2 subunit sigma) (Adaptor-related protein complex 2 subunit sigma) (Clathrin assembly protein 2 sigma small chain) (Clathrin coat assembly protein AP17) (Clathrin coat-associated protein AP17) (HA2 17 kDa subunit) (Plasma membrane adaptor AP-2 17 kDa protein) (Sigma2-adaptin)	AP2S1 AP17 CLAPS2	1.06866	-0.711012			✓	5	32.4	23.7501	22.682	23.2243	24.1423	NaN	24.6152	24.2328	23.9179	23.8457	24.0179	22.257	23.8182	23.5914	23.7027	24.3381	25.7323	23.5338	23.2455	24.8887	24.7746
Q6IAA8	LTOR1_HUMAN	Ragulator complex protein LAMTOR1 (Late endosomal/lysosomal adaptor and MAPK and MTOR activator 1) (Lipid raft adaptor protein p18) (Protein associated with DRMs and endosomes) (p27Kip1-releasing factor from RhoA) (p27RF-Rho)	LAMTOR1 C11orf59 PDRO PP7157	0.804618	-0.712874			✓	9	71.4	25.5592	23.9767	26.6853	25.8162	24.7497	25.081	25.7058	25.6215	25.2106	25.5139	23.4007	25.395	24.5575	24.4418	26.1214	25.9689	24.8304	24.5743	27.0075	27.1286
P63096	GNAI1_HUMAN	Guanine nucleotide-binding protein G(i) subunit alpha-1 (Adenylate cyclase-inhibiting G alpha protein)	GNAI1	0.923035	-0.726453			✓	16	53.7	NaN	22.9654	24.3613	22.0706	22.9558	23.6569	23.4422	22.8263	23.7096	22.6062	23.08	NaN	24.5805	23.7579	23.2725	NaN	24.1013	22.6118	24.8851	24.6261
Q99497	PARK7_HUMAN	Parkinson disease protein 7 (Maillard deglycase) (Oncogene DJ1) (Parkinsonism-associated deglycase) (Protein DJ-1) (DJ-1) (Protein/nucleic acid deglycase DJ-1) (EC 3.1.2.-, EC 3.5.1.-, EC 3.5.1.124)	PARK7	1.91433	-0.7306			✓	18	89.9	29.3208	28.6081	29.8166	29.7204	28.7822	29.4312	29.1874	28.8244	29.4771	29.4047	28.5767	29.2242	29.7838	29.2132	27.8186	30.5145	29.8008	29.5651	29.7374	29.765
P09496	CLCA_HUMAN	Clathrin light chain A (Lca)	CLTA	0.228054	-0.756887			✓	8	21	20.2639	24.1497	23.0263	25.541	25.8663	26.7635	23.6583	27.0935	23.8648	25.1569	22.7371	NaN	24.4707	26.2578	26.5273	NaN	NaN	NaN	25.5643	25.289
P02671	FIBA_HUMAN	Fibrinogen alpha chain [Cleaved into: Fibrinopeptide A; Fibrinogen alpha chain]	FGA	0.912253	-0.757051			✓	47	55	31.1111	31.4861	28.7118	31.0183	31.4948	32.367	29.7056	31.7773	30.4703	30.7728	30.5356	29.3442	31.0168	30.5186	31.1038	30.433	32.1684	32.2386	31.3908	31.3657
P0DMV9	HS71B_HUMAN	Heat shock 70 kDa protein 1B (Heat shock 70 kDa protein 2) (HSP70-2) (HSP70.2)	HSPA1B HSP72	2.28541	-0.764982			✓	41	71.9	31.0373	29.4397	29.9036	29.755	30.0308	30.625	30.1642	29.2668	30.789	30.0024	30.107	29.7225	30.1153	30.7406	29.9658	30.5322	30.7034	30.7264	31.1413	31.2766
O94875	SRBS2_HUMAN	Sorbin and SH3 domain-containing protein 2 (Arg-binding protein 2) (ArgBP2) (Arg/Abl-interacting protein 2) (Sorbin)	SORBS2 ARGBP2 KIAA0777	0.765911	-0.771343			✓	43	42.4	27.9772	27.8036	28.519	28.2155	27.6933	26.5172	28.6766	28.3133	28.358	27.8084	24.4577	26.4959	28.0763	28.6424	27.6878	28.4896	27.6607	27.6163	29.2294	29.2748
O14936	CSKP_HUMAN	Peripheral plasma membrane protein CASK (hCASK) (EC 2.7.11.1) (Calcium/calmodulin-dependent serine protein kinase) (Protein lin-2 homolog)	CASK LIN2	1.37428	-0.77826			✓	18	28.6	25.1218	22.4242	24.2439	24.7943	NaN	23.7759	24.1939	23.5233	24.6994	23.745	NaN	NaN	23.4672	23.791	23.7204	25.4131	24.2767	24.4428	24.9501	24.6004
Q8WVM8	SCFD1_HUMAN	Sec1 family domain-containing protein 1 (SLY1 homolog) (Sly1p) (Syntaxin-binding protein 1-like 2)	SCFD1 C14orf163 KIAA0917 STXBP1L2 FKSG23	1.13481	-0.788042			✓	24	61.4	26.7379	24.5613	27.8588	26.761	25.3512	26.5024	26.6918	25.6896	25.5149	26.534	25.2044	NaN	25.8309	25.7595	25.5954	27.8477	26.7597	26.7153	26.4352	26.3941
O95782	AP2A1_HUMAN	AP-2 complex subunit alpha-1 (100 kDa coated vesicle protein A) (Adaptor protein complex AP-2 subunit alpha-1) (Adaptor-related protein complex 2 subunit alpha-1) (Alpha-adaptin A) (Alpha1-adaptin) (Clathrin assembly protein complex 2 alpha-A large chain) (Plasma membrane adaptor HA2/AP2 adaptin alpha A subunit)	AP2A1 ADTAA CLAPA1	2.03205	-0.812261			✓	48	66.8	28.4028	26.4419	28.1385	27.693	27.2821	27.9282	27.6904	27.1429	27.2389	27.7753	26.7164	28.3261	27.3419	27.6052	27.001	29.084	28.0709	28.0262	28.2759	28.1793
P61769	B2MG_HUMAN	Beta-2-microglobulin [Cleaved into: Beta-2-microglobulin form pI 5.3]	B2M CDABP0092 HDCMA22P	0.445849	-0.821375			✓	8	57.1	26.2489	27.9179	24.8134	28.0316	28.4707	29.0039	28.4471	28.9762	29.0523	28.8898	26.2864	23.5731	28.9905	27.6698	28.2022	30.9642	26.618	27.0361	28.9634	28.7165
P07711	CATL1_HUMAN	Procathepsin L (EC 3.4.22.15) (Cathepsin L1) (Major excreted protein) (MEP) [Cleaved into: Cathepsin L; Cathepsin L heavy chain; Cathepsin L light chain]	CTSL CTSL1	0.817648	-0.831134			✓	8	33.3	25.4875	23.2201	24.5005	22.5617	24.0311	24.4029	25.034	23.0433	23.5581	25.2041	25.7703	26.3017	24.3671	24.6219	24.4835	NaN	25.0718	24.4347	25.8147	25.7601
O75955	FLOT1_HUMAN	Flotillin-1	FLOT1	1.68914	-0.845404			✓	20	63.5	26.5735	25.3748	26.1812	26.0147	25.4785	26.1213	25.1057	24.9412	25.914	23.9908	25.1008	26.0698	25.6868	25.0204	25.0444	27.3172	25.7846	26.1993	26.2926	26.1726
P07225	PROS_HUMAN	Vitamin K-dependent protein S	PROS1 PROS	0.882216	-0.847673			✓	14	30	25.1387	25.7164	NaN	24.4552	23.2462	24.4576	23.3342	24.1721	23.434	22.4468	21.9768	24.6734	23.5901	24.2861	NaN	26.0218	23.5607	24.5125	25.1342	24.5967
Q9UJZ1	STML2_HUMAN	Stomatin-like protein 2, mitochondrial (SLP-2) (EPB72-like protein 2) (Paraprotein target 7) (Paratarg-7)	STOML2 SLP2 HSPC108	0.879283	-0.860701			✓	20	72.5	27.6397	26.32	28.5021	26.6784	26.9021	28.5298	28.1889	26.9419	26.3489	26.1318	24.3385	26.9422	25.8405	25.3519	25.9096	28.3312	27.3191	27.082	27.5962	27.4971
P62834	RAP1A_HUMAN	Ras-related protein Rap-1A (EC 3.6.5.2) (C21KG) (G-22K) (GTP-binding protein smg p21A) (Ras-related protein Krev-1)	RAP1A KREV1	1.67662	-0.865745			✓	13	78.8	25.559	23.8845	24.3309	23.988	24.5184	24.6545	25.0839	23.1617	24.3324	24.5014	23.8724	NaN	24.476	24.5928	23.9658	NaN	24.5773	24.7241	25.6236	25.9441
Q96JB2	COG3_HUMAN	Conserved oligomeric Golgi complex subunit 3 (COG complex subunit 3) (Component of oligomeric Golgi complex 3) (Vesicle-docking protein SEC34 homolog) (p94)	COG3 SEC34	1.33814	-0.872311			✓	16	36.5	25.0829	21.9288	NaN	23.4162	22.981	23.8857	23.7639	22.5367	22.6978	23.9501	23.296	NaN	23.7463	23.1062	23.2127	25.3989	24.1264	24.32	23.6983	23.5888
O15075	DCLK1_HUMAN	Serine/threonine-protein kinase DCLK1 (EC 2.7.11.1) (Doublecortin domain-containing protein 3A) (Doublecortin-like and CAM kinase-like 1) (Doublecortin-like kinase 1)	DCLK1 DCAMKL1 DCDC3A KIAA0369	0	-0.880628			✓	16	39.6	24.1915	22.572	26.5057	22.5598	NaN	24.19	25.1107	24.2798	23.6469	25.9727	23.3027	NaN	NaN	23.8474	22.9291	24.973	NaN	NaN	NaN	NaN
P06703	S10A6_HUMAN	Protein S100-A6 (Calcyclin) (Growth factor-inducible protein 2A9) (MLN 4) (Prolactin receptor-associated protein) (PRA) (S100 calcium-binding protein A6)	S100A6 CACY	0.3426	-0.885542			✓	7	78.9	23.5167	27.4945	NaN	26.4385	29.1422	27.5416	24.8558	26.938	28.3208	27.2662	28.8658	20.4024	28.2041	27.6639	26.899	24.8391	28.9463	26.8117	28.895	28.3462
P04003	C4BPA_HUMAN	C4b-binding protein alpha chain (C4bp) (Proline-rich protein) (PRP)	C4BPA C4BP	1.7994	-0.892543			✓	24	51.1	26.4541	27.0161	26.6296	26.2288	26.0884	26.5631	24.9383	25.4897	26.256	26.6133	24.9357	27.6315	26.343	26.1436	26.2732	26.8991	26.8771	26.7775	27.5361	27.5742
Q9UBI6	GBG12_HUMAN	Guanine nucleotide-binding protein G(I)/G(S)/G(O) subunit gamma-12	GNG12	0.643102	-0.892896			✓	5	69.4	27.2554	25.8858	23.8375	24.4533	24.1637	25.523	22.6174	23.2838	25.6741	25.6687	23.415	NaN	NaN	25.9328	26.3348	23.8685	25.7578	25.6871	26.8939	26.8901
P24158	PRTN3_HUMAN	Myeloblastin (EC 3.4.21.76) (AGP7) (C-ANCA antigen) (Leukocyte proteinase 3) (PR-3) (PR3) (Neutrophil proteinase 4) (NP-4) (P29) (Wegener autoantigen)	PRTN3 MBN	0.5202	-0.934088			✓	5	30.9	NaN	23.6119	NaN	NaN	24.4704	NaN	NaN	26.9839	23.3427	NaN	NaN	NaN	24.4728	22.8445	24.5467	25.5817	26.0175	26.2299	23.2061	NaN
P17655	CAN2_HUMAN	Calpain-2 catalytic subunit (EC 3.4.22.53) (Calcium-activated neutral proteinase 2) (CANP 2) (Calpain M-type) (Calpain large polypeptide L2) (Calpain-2 large subunit) (Millimolar-calpain) (M-calpain)	CAPN2 CANPL2	2.26704	-0.977149			✓	38	70	28.1637	27.0873	28.1477	28.3294	27.6906	27.7559	27.665	26.3199	27.4335	27.408	26.66	27.7294	27.2899	27.4901	26.7076	29.5335	28.1097	27.757	28.4797	28.2985
P11234	RALB_HUMAN	Ras-related protein Ral-B (EC 3.6.5.2)	RALB	1.14952	-0.984211			✓	10	51	25.7947	24.6987	24.9142	25.2625	25.517	25.7523	24.9742	24.7828	NaN	23.9648	22.7638	NaN	26.1019	25.3088	25.9164	NaN	25.2446	25.4708	26.6974	26.7555
P18085	ARF4_HUMAN	ADP-ribosylation factor 4	ARF4 ARF2	1.57131	-1.00671			✓	14	81.7	26.9832	24.4786	25.2939	24.7537	25.8691	26.7514	26.4779	24.9164	26.7858	26.6259	24.9258	24.9594	25.5172	25.4905	26.4395	26.5915	26.0995	26.3215	27.4335	27.3436
P62330	ARF6_HUMAN	ADP-ribosylation factor 6 (EC 3.6.5.2)	ARF6	2.10531	-1.00674			✓	8	60.6	26.1512	23.8972	23.9052	24.7105	24.1772	25.5511	25.1789	24.462	25.8234	25.3348	24.256	25.3026	24.8721	24.4937	24.5367	25.8837	25.4304	25.2759	26.3317	26.3295
Q9UNF0	PACN2_HUMAN	Protein kinase C and casein kinase substrate in neurons protein 2 (Syndapin-2) (Syndapin-II) (SdpII)	PACSIN2	1.75616	-1.00983			✓	16	44.7	25.6441	24.2079	24.0694	23.9715	24.7416	26.1256	25.2942	24.4735	24.5783	24.3045	24.7425	24.9486	25.5241	25.1653	24.4588	25.2851	24.7839	25.0993	26.9656	26.9985
O60784	TOM1_HUMAN	Target of Myb1 membrane trafficking protein (Target of Myb protein 1)	TOM1	2.21764	-1.02239			✓	24	76.2	26.9455	24.733	27.5175	26.1159	25.8471	26.0682	26.4581	26.6924	26.3707	26.8156	25.0515	26.3155	26.2599	25.8009	26.6938	27.6643	27.2326	27.3164	26.9268	27.2002
Q9H4M9	EHD1_HUMAN	EH domain-containing protein 1 (PAST homolog 1) (hPAST1) (Testilin)	EHD1 PAST PAST1 CDABP0131	1.83799	-1.05672			✓	30	73	25.9736	24.7047	25.2798	24.3691	24.9524	25.732	25.9445	24.9555	26.2229	24.8114	24.4886	26.7633	25.1559	24.7341	NaN	27.7205	26.3353	26.2411	25.8302	25.6164
P31323	KAP3_HUMAN	cAMP-dependent protein kinase type II-beta regulatory subunit	PRKAR2B	1.2723	-1.05942			✓	13	39.2	24.9141	NaN	26.0507	23.4115	22.82	NaN	25.4203	NaN	24.3568	24.5523	23.6195	25.7872	23.6125	24.2224	23.5803	26.6737	25.4196	24.8789	25.2091	24.9272
P22059	OSBP1_HUMAN	Oxysterol-binding protein 1	OSBP OSBP1	1.41569	-1.06982			✓	24	47.3	26.0391	23.5804	25.8844	25.398	24.7285	26.0515	25.0904	25.5697	25.2304	25.1057	22.3415	23.765	24.9251	24.745	25.308	26.3012	25.5404	25.2631	26.5154	26.3165
Q9Y3Z3	SAMH1_HUMAN	Deoxynucleoside triphosphate triphosphohydrolase SAMHD1 (dNTPase) (EC 3.1.5.-) (Dendritic cell-derived IFNG-induced protein) (DCIP) (Monocyte protein 5) (MOP-5) (SAM domain and HD domain-containing protein 1) (hSAMHD1)	SAMHD1 MOP5	2.12387	-1.07846			✓	42	71.1	28.3777	26.5711	27.6452	26.4934	26.7577	28.1234	27.562	26.5925	27.4764	26.5507	27.2278	27.6648	27.2878	26.6193	25.748	29.0408	27.7308	27.4316	28.4028	28.3523
P02649	APOE_HUMAN	Apolipoprotein E (Apo-E)	APOE	1.94769	-1.0897			✓	16	58	28.2045	27.4256	27.1263	26.9425	27.1785	26.8635	26.3969	26.6523	26.2905	26.7207	25.6143	27.311	26.2939	25.7969	26.4792	27.9393	26.7766	26.8714	28.8032	28.8235
P14317	HCLS1_HUMAN	Hematopoietic lineage cell-specific protein (Hematopoietic cell-specific LYN substrate 1) (LckBP1) (p75)	HCLS1 HS1	1.65693	-1.10661			✓	11	30.2	25.0317	23.129	23.1271	NaN	NaN	25.6599	23.2534	23.5543	23.9428	23.1915	23.0484	NaN	NaN	23.3834	NaN	24.7482	24.3195	24.7481	25.2103	25.1677
O60488	ACSL4_HUMAN	Long-chain-fatty-acid--CoA ligase 4 (EC 6.2.1.3) (Arachidonate--CoA ligase) (EC 6.2.1.15) (Long-chain acyl-CoA synthetase 4) (LACS 4)	ACSL4 ACS4 FACL4 LACS4	1.12499	-1.12431			✓	19	44	25.5696	22.5961	25.5953	25.3624	24.6288	24.1801	23.192	24.1474	26.2605	26.1295	24.2358	NaN	23.7718	25.1684	24.7622	NaN	25.4526	24.7659	26.7286	26.2928
P11277	SPTB1_HUMAN	Spectrin beta chain, erythrocytic (Beta-I spectrin)	SPTB SPTB1	0.633205	-1.13024			✓	123	69.3	22.4253	29.4804	29.0322	27.5211	29.7199	26.5682	27.0267	27.611	27.3181	27.9466	29.6759	30.8325	27.9225	26.8264	28.24	29.9051	29.6057	29.4689	28.1845	27.8693
P04040	CATA_HUMAN	Catalase (EC 1.11.1.6)	CAT	1.22225	-1.15001			✓	42	83.7	27.0208	29.3703	28.2636	27.1635	30.2397	28.812	28.1026	28.7068	27.8328	26.3815	30.2294	29.9759	27.7944	26.9515	28.8226	29.3919	29.1297	28.9399	30.1495	30.0283
P02788	TRFL_HUMAN	Lactotransferrin (Lactoferrin) (EC 3.4.21.-) (Growth-inhibiting protein 12) (Talalactoferrin) [Cleaved into: Lactoferricin-H (Lfcin-H); Kaliocin-1; Lactoferroxin-A; Lactoferroxin-B; Lactoferroxin-C]	LTF GIG12 LF	1.17341	-1.15677			✓	18	32.3	NaN	23.8303	NaN	NaN	24.1367	24.1448	NaN	26.2001	25.006	NaN	NaN	24.7893	23.4715	23.5986	25.0669	26.7734	26.3541	26.5233	24.5189	23.972
Q00013	EM55_HUMAN	55 kDa erythrocyte membrane protein (p55) (Membrane protein, palmitoylated 1)	MPP1 DXS552E EMP55	2.07055	-1.16442			✓	13	44.8	24.0354	24.5944	24.8274	23.8886	24.8306	23.3736	23.8595	NaN	23.7526	23.656	25.0152	24.8968	23.5104	23.8934	23.5691	26.5945	25.6545	25.9744	23.903	24.3038
Q14254	FLOT2_HUMAN	Flotillin-2 (Epidermal surface antigen) (ESA) (Membrane component chromosome 17 surface marker 1)	FLOT2 ESA1 M17S1	1.77452	-1.17053			✓	18	48.6	26.7834	24.7761	27.1703	25.7379	25.4253	26.0136	25.9877	24.4974	25.6884	24.5766	25.125	26.2411	25.2492	25.1258	24.3461	28.3083	25.7694	26.4936	26.5748	26.288
P20339	RAB5A_HUMAN	Ras-related protein Rab-5A (EC 3.6.5.2)	RAB5A RAB5	0.973289	-1.17264			✓	7	47.9	NaN	NaN	NaN	22.3646	NaN	NaN	NaN	NaN	NaN	22.8037	NaN	NaN	NaN	NaN	NaN	NaN	24.429	24.3495	23.1199	23.1288
O00186	STXB3_HUMAN	Syntaxin-binding protein 3 (Platelet Sec1 protein) (PSP) (Protein unc-18 homolog 3) (Unc18-3) (Protein unc-18 homolog C) (Unc-18C)	STXBP3	1.48276	-1.19414			✓	15	38.2	24.682	21.9488	24.5523	23.1576	22.939	23.6122	23.0572	23.1584	22.5327	23.6937	22.2424	23.369	22.5575	22.8256	23.2003	25.2757	22.2404	NaN	24.7404	25.1944
P13796	PLSL_HUMAN	Plastin-2 (L-plastin) (LC64P) (Lymphocyte cytosolic protein 1) (LCP-1)	LCP1 PLS2	1.60811	-1.19478			✓	44	85.6	29.4496	26.6671	28.343	25.9137	27.0013	28.3242	27.2311	27.0493	27.9373	26.9976	27.3466	29.0428	27.2565	26.2191	26.6396	29.8229	28.4159	28.0643	28.4524	28.3579
Q96TA1	NIBA2_HUMAN	Protein Niban 2 (Meg-3) (Melanoma invasion by ERK) (MINERVA) (Niban-like protein 1) (Protein FAM129B)	NIBAN2 C9orf88 FAM129B	2.01567	-1.1972			✓	26	61.7	27.3995	25.8128	27.2969	25.2206	25.6125	26.4478	26.3042	24.9493	26.0626	26.2559	25.1345	24.3804	25.6067	26.1508	25.0991	27.7975	26.3686	26.3997	27.4282	27.2366
Q05655	KPCD_HUMAN	Protein kinase C delta type (EC 2.7.11.13) (Tyrosine-protein kinase PRKCD) (EC 2.7.10.2) (nPKC-delta) [Cleaved into: Protein kinase C delta type regulatory subunit; Protein kinase C delta type catalytic subunit (Sphingosine-dependent protein kinase-1) (SDK1)]	PRKCD PKCD	1.64777	-1.20409			✓	8	21.3	23.0808	NaN	NaN	22.7859	NaN	NaN	NaN	NaN	NaN	NaN	NaN	NaN	NaN	NaN	NaN	NaN	23.863	23.6822	24.4959	24.5088
P16452	EPB42_HUMAN	Protein 4.2 (P4.2) (Erythrocyte membrane protein band 4.2) (Erythrocyte protein 4.2)	EPB42 E42P	0.564741	-1.23575			✓	36	61.8	NaN	27.763	24.2166	22.4004	27.9277	23.8179	23.2693	25.1007	24.034	19.9452	26.8178	28.1268	25.0988	23.0224	25.4453	27.4507	26.0322	26.1183	25.4583	25.0429
Q9NP72	RAB18_HUMAN	Ras-related protein Rab-18	RAB18	3.04461	-1.24078			✓	13	69.9	26.0411	24.1912	25.8891	25.5244	25.5444	25.8979	26.1958	26.415	25.5261	25.8732	24.2949	25.0347	25.5278	25.5069	25.3561	26.1238	26.617	26.4548	27.4089	27.2057
Q13009	TIAM1_HUMAN	Rho guanine nucleotide exchange factor TIAM1 (T-lymphoma invasion and metastasis-inducing protein 1) (TIAM-1)	TIAM1	1.01081	-1.27528			✓	10	11.1	23.0874	21.9051	NaN	24.3128	NaN	NaN	24.3573	25.694	25.126	25.1319	25.3537	25.2689	25.6035	25.5776	24.005	26.754	NaN	NaN	25.5916	25.336
P46939	UTRN_HUMAN	Utrophin (Dystrophin-related protein 1) (DRP-1)	UTRN DMDL DRP1	0.891046	-1.27582			✓	85	36.6	27.2337	26.5748	26.6883	25.948	25.1478	27.678	26.691	22.8866	26.1447	23.4409	24.0605	26.9291	26.8742	27.1703	22.4684	28.074	26.2833	26.1448	27.2033	27.3191
P32455	GBP1_HUMAN	Guanylate-binding protein 1 (EC 3.6.5.-) (GTP-binding protein 1) (GBP-1) (HuGBP-1) (Guanine nucleotide-binding protein 1) (Interferon-induced guanylate-binding protein 1)	GBP1	0.884654	-1.27966			✓	13	37.8	27.0054	22.6393	26.0943	23.4943	NaN	NaN	23.304	21.8819	24.3926	24.4574	22.6748	NaN	23.6764	23.8842	NaN	26.3307	23.8563	23.5622	26.1652	26.2587
P49327	FAS_HUMAN	Fatty acid synthase (EC 2.3.1.85) (Type I fatty acid synthase) [Includes: [Acyl-carrier-protein] S-acetyltransferase (EC 2.3.1.38); [Acyl-carrier-protein] S-malonyltransferase (EC 2.3.1.39); 3-oxoacyl-[acyl-carrier-protein] synthase (EC 2.3.1.41); 3-oxoacyl-[acyl-carrier-protein] reductase (EC 1.1.1.100); 3-hydroxyacyl-[acyl-carrier-protein] dehydratase (EC 4.2.1.59); Enoyl-[acyl-carrier-protein]…	FASN FAS	1.55825	-1.31381			✓	115	67.5	28.6598	26.8227	28.6117	28.8047	28.0613	28.3887	27.9709	28.3198	27.853	27.7555	26.6012	26.5161	27.0632	31.2977	28.0002	29.9466	28.8253	28.7146	29.727	29.5977
P02679	FIBG_HUMAN	Fibrinogen gamma chain	FGG PRO2061	2.49476	-1.36936			✓	32	72.2	31.141	31.5375	29.6554	30.6345	31.1292	31.5531	29.3541	31.8151	30.5182	30.967	29.8495	30.2782	30.8918	30.2341	30.4264	32.5728	32.8029	32.8165	31.0777	30.9052
O95573	ACSL3_HUMAN	Fatty acid CoA ligase Acsl3 (Arachidonate--CoA ligase) (EC 6.2.1.15) (Long-chain acyl-CoA synthetase 3) (LACS 3) (Long-chain-fatty-acid--CoA ligase 3) (EC 6.2.1.3) (Medium-chain acyl-CoA ligase Acsl3) (EC 6.2.1.2)	ACSL3 ACS3 FACL3 LACS3	2.64002	-1.39351			✓	19	40	25.0758	23.543	24.9485	24.1308	24.9314	25.8409	22.8405	23.5279	24.4729	25.4644	24.3693	25.2043	24.1671	25.0144	23.934	25.6614	25.263	25.7274	26.3869	26.4172
Q96I99	SUCB2_HUMAN	Succinate--CoA ligase [GDP-forming] subunit beta, mitochondrial (EC 6.2.1.4) (GTP-specific succinyl-CoA synthetase subunit beta) (G-SCS) (GTPSCS) (Succinyl-CoA synthetase beta-G chain) (SCS-betaG)	SUCLG2	1.24081	-1.45743			✓	25	64.1	27.2955	25.0603	29.0802	29.4507	27.0905	27.6313	28.1564	26.5054	26.3067	25.715	24.1938	NaN	24.7348	26.3581	26.1077	27.9331	27.653	27.8871	28.7069	28.5664
Q9Y4G6	TLN2_HUMAN	Talin-2	TLN2 KIAA0320	2.66871	-1.46754			✓	73	45.4	26.3154	24.8972	26.7148	25.3824	NaN	24.796	25.7762	25.606	25.2676	25.3794	23.8314	26.2219	25.6248	26.1842	24.8921	28.4822	26.3624	26.5338	26.8134	26.6064
P02675	FIBB_HUMAN	Fibrinogen beta chain [Cleaved into: Fibrinopeptide B; Fibrinogen beta chain]	FGB	2.89543	-1.52592			✓	53	78.4	31.7479	32.1465	30.6743	31.1412	31.9002	32.3674	29.9616	31.8643	30.8774	31.4544	30.501	31.5988	31.1827	30.9232	30.9619	33.3796	33.7262	33.6795	31.6889	31.5896
P04114	APOB_HUMAN	Apolipoprotein B-100 (Apo B-100) [Cleaved into: Apolipoprotein B-48 (Apo B-48)]	APOB	2.49778	-1.53872			✓	209	57.8	29.3925	29.5522	30.5139	27.7552	29.8873	29.3757	28.5179	28.4918	28.1602	28.682	29.0776	30.9151	29.1589	27.8793	28.3278	31.2556	29.8613	29.8141	31.0365	30.9551
P16157	ANK1_HUMAN	Ankyrin-1 (ANK-1) (Ankyrin-R) (Erythrocyte ankyrin)	ANK1 ANK	1.06143	-1.54873			✓	70	58.1	24.0214	29.977	28.4486	26.5496	29.4322	26.25	26.4905	27.6835	27.1579	25.7768	29.4846	30.5529	27.3937	26.6286	27.7321	30.8628	29.4674	29.3377	28.0197	27.9158
P08571	CD14_HUMAN	Monocyte differentiation antigen CD14 (Myeloid cell-specific leucine-rich glycoprotein) (CD antigen CD14) [Cleaved into: Monocyte differentiation antigen CD14, urinary form; Monocyte differentiation antigen CD14, membrane-bound form]	CD14	2.19612	-1.58902			✓	10	40.3	27.3967	24.611	26.3346	24.8167	24.1043	26.3371	25.1035	24.4678	25.7632	26.3748	25.3435	27.789	25.4564	25.5378	24.5909	28.3418	26.7792	26.875	27.0611	26.8971
P21980	TGM2_HUMAN	Protein-glutamine gamma-glutamyltransferase 2 (EC 2.3.2.13) (Erythrocyte transglutaminase) (Heart G alpha(h)) (hhG alpha(h)) (Isopeptidase TGM2) (EC 3.4.-.-) (Protein G alpha(h)) (G(h)) (Protein-glutamine deamidase TGM2) (EC 3.5.1.44) (Protein-glutamine dopaminyltransferase TGM2) (EC 2.3.1.-) (Protein-glutamine histaminyltransferase TGM2) (EC 2.3.1.-) (Protein-glutamine noradrenalinyltransferase …	TGM2	2.12555	-1.70181			✓	34	69.3	29.9169	26.5399	27.1609	25.9091	28.6113	28.0017	26.0411	26.4132	28.6407	27.481	26.8104	26.803	26.4748	25.6224	26.47	29.749	28.907	28.978	28.2325	28.2747
P05186	PPBT_HUMAN	Alkaline phosphatase, tissue-nonspecific isozyme (AP-TNAP) (TNS-ALP) (TNSALP) (EC 3.1.3.1) (Alkaline phosphatase liver/bone/kidney isozyme) (Phosphoamidase) (Phosphocreatine phosphatase) (EC 3.9.1.1)	ALPL	1.66121	-1.81775			✓	12	38.5	NaN	NaN	25.3857	NaN	NaN	NaN	NaN	NaN	24.5779	NaN	NaN	NaN	NaN	23.7657	NaN	25.2736	25.8052	26.7982	27.0794	27.0146
Q9Y2Q5	LTOR2_HUMAN	Ragulator complex protein LAMTOR2 (Endosomal adaptor protein p14) (Late endosomal/lysosomal Mp1-interacting protein) (Late endosomal/lysosomal adaptor and MAPK and MTOR activator 2) (Mitogen-activated protein-binding protein-interacting protein) (MAPBP-interacting protein) (Roadblock domain-containing protein 3)	LAMTOR2 MAPBPIP ROBLD3 HSPC003	3.85359	-1.84342			✓	6	83.2	24.4541	22.4152	25.1061	23.4156	23.7017	NaN	23.5828	23.4321	23.551	24.5276	22.1605	NaN	23.5041	23.5862	24.3192	25.3536	25.5315	25.7378	25.3896	25.5724
P31146	COR1A_HUMAN	Coronin-1A (Coronin-like protein A) (Clipin-A) (Coronin-like protein p57) (Tryptophan aspartate-containing coat protein) (TACO)	CORO1A CORO1	3.66715	-1.87056			✓	14	42.3	27.4264	25.2604	25.5757	23.9062	24.741	25.7344	25.079	25.449	25.9775	26.4424	25.2586	24.4734	24.8275	24.5649	24.8763	27.7804	27.0259	27.3199	26.8671	26.8903
P17252	KPCA_HUMAN	Protein kinase C alpha type (PKC-A) (PKC-alpha) (EC 2.7.11.13)	PRKCA PKCA PRKACA	2.22434	-1.99007			✓	25	48.1	25.805	24.3915	26.3904	22.5421	24.3888	27.7163	25.6324	24.0434	25.6022	25.9689	22.6366	25.2885	25.8849	24.962	23.8117	26.8223	26.8674	26.7224	27.1744	27.3854
P10809	CH60_HUMAN	60 kDa heat shock protein, mitochondrial (EC 5.6.1.7) (60 kDa chaperonin) (Chaperonin 60) (CPN60) (Heat shock protein 60) (HSP-60) (Hsp60) (HuCHA60) (Mitochondrial matrix protein P1) (P60 lymphocyte protein)	HSPD1 HSP60	2.58646	-2.02207			✓	56	80.6	32.1629	30.5632	33.2048	33.3767	32.3323	33.5562	31.3222	30.8698	31.3005	30.9514	29.2748	31.1933	30.1734	31.1677	30.6316	33.5169	32.8106	32.9405	34.0637	34.1388
P51151	RAB9A_HUMAN	Ras-related protein Rab-9A	RAB9A RAB9	1.95897	-2.03675			✓	6	37.3	23.3153	21.843	NaN	23.6961	NaN	NaN	23.6905	NaN	21.8011	NaN	NaN	NaN	NaN	21.6282	NaN	24.2747	NaN	23.6666	25.4907	25.3644
P08567	PLEK_HUMAN	Pleckstrin (Platelet 47 kDa protein) (p47)	PLEK P47	3.01157	-2.07453			✓	9	44.3	24.7683	25.7793	NaN	23.7517	22.4003	24.1428	23.1368	26.2297	24.1215	23.8001	23.2768	NaN	24.2763	23.5171	NaN	26.8125	25.9685	25.6385	26.3369	26.1165
Q15165	PON2_HUMAN	Serum paraoxonase/arylesterase 2 (PON 2) (EC 3.1.1.2) (EC 3.1.1.81) (Aromatic esterase 2) (A-esterase 2) (Serum aryldialkylphosphatase 2)	PON2	2.1574	-2.09979			✓	15	81.9	27.4161	22.5425	25.9232	24.0285	23.9103	26.1882	27.1975	23.939	23.9057	26.4121	25.7235	26.1745	25.6954	27.5036	25.6988	28.1525	27.293	26.8704	27.6856	27.9172
P02549	SPTA1_HUMAN	Spectrin alpha chain, erythrocytic 1 (Erythroid alpha-spectrin)	SPTA1 SPTA	1.20254	-2.28802			✓	141	73.2	22.1238	29.5234	28.7202	24.5748	29.7104	24.0095	26.4854	27.1147	26.8649	24.9273	30.013	30.9945	27.2156	26.1002	28.0396	30.4486	29.7266	29.7893	28.4449	28.5031
O75369	FLNB_HUMAN	Filamin-B (FLN-B) (ABP-278) (ABP-280 homolog) (Actin-binding-like protein) (Beta-filamin) (Filamin homolog 1) (Fh1) (Filamin-3) (Thyroid autoantigen) (Truncated actin-binding protein) (Truncated ABP)	FLNB FLN1L FLN3 TABP TAP	4.54178	-2.303			✓	143	77.6	28.7735	28.1129	29.1715	28.4245	28.316	28.9942	28.867	27.9102	29.3297	27.5434	26.9298	26.1769	28.9196	28.6472	28.1465	30.4767	30.1327	30.0605	31.1112	31.1549
P01210	PENK_HUMAN	Proenkephalin-A [Cleaved into: Synenkephalin; Met-enkephalin (Opioid growth factor) (OGF); PENK(114-133); PENK(143-183); Met-enkephalin-Arg-Gly-Leu; Leu-enkephalin; PENK(237-258); Met-enkephalin-Arg-Phe]	PENK	3.40766	-2.36707			✓	15	47.6	25.7558	25.1781	NaN	25.9825	27.4639	NaN	NaN	25.8669	27.0074	26.17	25.3133	26.7063	28.1102	NaN	28.157	29.8951	28.9476	28.8273	28.3409	28.4204
Q9UKS6	PACN3_HUMAN	Protein kinase C and casein kinase substrate in neurons protein 3 (SH3 domain-containing protein 6511)	PACSIN3	2.2823	-2.56804			✓	12	44.1	22.9173	21.218	22.4506	22.4624	NaN	NaN	NaN	22.533	22.4754	NaN	NaN	NaN	NaN	NaN	22.2119	NaN	23.3517	23.3853	26.0339	26.7975
P15311	EZRI_HUMAN	Ezrin (Cytovillin) (Villin-2) (p81)	EZR VIL2	4.40056	-2.62453			✓	44	64.5	28.185	25.2605	27.4408	25.822	26.5634	27.6851	26.8045	26.6334	27.6248	28.0932	25.4084	NaN	26.5861	26.2455	27.5105	30.4589	28.6703	28.5773	29.8538	29.7992
P35241	RADI_HUMAN	Radixin	RDX	4.85486	-2.64976			✓	48	68.4	25.9319	25.3179	27.3185	26.1882	26.8695	27.342	27.1222	27.2474	26.7515	27.1513	25.159	24.6199	27.048	26.7767	27.107	29.089	28.2525	28.49	30.0612	30.0065
Q13636	RAB31_HUMAN	Ras-related protein Rab-31 (Ras-related protein Rab-22B)	RAB31 RAB22B	1.94679	-2.74259			✓	5	31.4	NaN	NaN	NaN	20.3947	NaN	23.351	NaN	NaN	NaN	21.1316	NaN	NaN	NaN	20.1693	NaN	NaN	24.115	24.2277	23.3364	24.338
O00499	BIN1_HUMAN	Myc box-dependent-interacting protein 1 (Amphiphysin II) (Amphiphysin-like protein) (Box-dependent myc-interacting protein 1) (Bridging integrator 1)	BIN1 AMPHL	3.10982	-2.76843			✓	18	43.2	26.5329	23.102	24.6728	22.9406	25.2912	25.3607	24.4477	24.0562	26.0181	25.8996	23.6265	21.4382	24.2016	25.732	26.8275	27.25	27.0608	27.1231	27.9418	27.849
Q99541	PLIN2_HUMAN	Perilipin-2 (Adipophilin) (Adipose differentiation-related protein) (ADRP)	PLIN2 ADFP	0	-3.67574			✓	16	55.6	NaN	NaN	NaN	NaN	NaN	NaN	NaN	NaN	NaN	NaN	NaN	NaN	NaN	23.1025	NaN	27.8565	25.7887	26.303	27.2884	26.6548
P21912	SDHB_HUMAN	Succinate dehydrogenase [ubiquinone] iron-sulfur subunit, mitochondrial (EC 1.3.5.1) (Iron-sulfur subunit of complex II) (Ip)	SDHB SDH SDH1	3.91602	-3.90699			✓	16	61.8	22.7674	NaN	22.0605	NaN	21.7855	24.2028	NaN	22.5037	NaN	25.5728	23.2983	23.3608	24.0124	25.6337	26.5671	27.7688	26.9426	27.3497	27.6467	28.8113
P00325	ADH1B_HUMAN	All-trans-retinol dehydrogenase [NAD(+)] ADH1B (EC 1.1.1.105) (Alcohol dehydrogenase 1B) (Alcohol dehydrogenase subunit beta)	ADH1B ADH2	3.2692	-5.36016			✓	24	82.1	29.1003	28.1648	22.7914	NaN	28.9401	26.0225	23.5384	24.3262	30.6195	22.8988	25.0108	27.7305	26.3808	21.6353	27.0541	31.6384	30.3234	30.9065	32.1063	31.9023
O00115	DNS2A_HUMAN	Deoxyribonuclease-2-alpha (EC 3.1.22.1) (Acid DNase) (Deoxyribonuclease II alpha) (DNase II alpha) (Lysosomal DNase II) (R31240_2)	DNASE2 DNASE2A DNL2	0	NaN				4	18.3	NaN	NaN	NaN	NaN	NaN	NaN	NaN	NaN	NaN	NaN	NaN	NaN	NaN	NaN	NaN	NaN	23.1495	23.1049	24.8781	24.7666
O14841	OPLA_HUMAN	5-oxoprolinase (EC 3.5.2.9) (5-oxo-L-prolinase) (5-OPase) (Pyroglutamase)	OPLAH	0	NaN				10	15.8	NaN	NaN	NaN	NaN	NaN	NaN	NaN	NaN	NaN	NaN	NaN	NaN	NaN	NaN	NaN	24.7662	24.6984	23.9956	24.4857	24.0256
P01189	COLI_HUMAN	Pro-opiomelanocortin (POMC) (Corticotropin-lipotropin) [Cleaved into: NPP; Melanotropin gamma (Gamma-MSH); Potential peptide; Corticotropin (Adrenocorticotropic hormone) (ACTH); Melanocyte-stimulating hormone alpha (Alpha-MSH) (Melanotropin alpha); Corticotropin-like intermediary peptide (CLIP); Lipotropin beta (Beta-LPH); Lipotropin gamma (Gamma-LPH); Melanocyte-stimulating hormone beta (Beta-MS…	POMC	0	NaN				3	18	NaN	NaN	NaN	NaN	NaN	NaN	NaN	NaN	NaN	NaN	NaN	NaN	NaN	NaN	NaN	NaN	21.8747	21.8567	23.5922	23.6159
P08686	CP21A_HUMAN	Steroid 21-hydroxylase (EC 1.14.14.16) (21-OHase) (Cytochrome P-450c21) (Cytochrome P450 21) (Cytochrome P450 XXI) (Cytochrome P450-C21) (Cytochrome P450-C21B)	CYP21A2 CYP21 CYP21B	0	NaN				25	52.6	NaN	NaN	NaN	NaN	NaN	NaN	NaN	NaN	NaN	NaN	NaN	NaN	NaN	NaN	NaN	31.0899	29.8849	29.8306	31.1303	30.9559
P17540	KCRS_HUMAN	Creatine kinase S-type, mitochondrial (EC 2.7.3.2) (Basic-type mitochondrial creatine kinase) (Mib-CK) (Sarcomeric mitochondrial creatine kinase) (S-MtCK)	CKMT2	0	NaN				9	26.5	NaN	NaN	NaN	NaN	NaN	NaN	NaN	NaN	NaN	NaN	NaN	NaN	NaN	NaN	NaN	25.5192	24.643	24.1368	24.1837	23.7413
P22676	CALB2_HUMAN	Calretinin (CR) (29 kDa calbindin)	CALB2 CAB29	0	NaN				8	36.9	NaN	NaN	NaN	NaN	NaN	NaN	NaN	NaN	NaN	NaN	NaN	NaN	NaN	NaN	NaN	26.5025	25.0255	24.5546	24.7815	24.7822
P26439	3BHS2_HUMAN	3 beta-hydroxysteroid dehydrogenase/Delta 5-->4-isomerase type 2 (3 beta-hydroxysteroid dehydrogenase/Delta 5-->4-isomerase type II) (3-beta-HSD II) (3-beta-HSD adrenal and gonadal type) [Includes: 3-beta-hydroxy-Delta(5)-steroid dehydrogenase (EC 1.1.1.145) (3-beta-hydroxy-5-ene steroid dehydrogenase) (Progesterone reductase); Steroid Delta-isomerase (EC 5.3.3.1) (Delta-5-3-ketosteroid isomerase…	HSD3B2 HSDB3B	0	NaN				19	70.4	NaN	NaN	NaN	NaN	NaN	NaN	NaN	NaN	NaN	NaN	NaN	NaN	NaN	NaN	NaN	31.3368	31.0127	31.0287	29.825	29.678
P49675	STAR_HUMAN	Steroidogenic acute regulatory protein, mitochondrial (StAR) (START domain-containing protein 1) (StARD1)	STAR STARD1	0	NaN				12	55.4	NaN	NaN	NaN	NaN	NaN	NaN	NaN	NaN	NaN	NaN	NaN	NaN	NaN	NaN	NaN	27.6046	27.0086	26.7965	28.1523	27.8707
Q06520	ST2A1_HUMAN	Sulfotransferase 2A1 (ST2A1) (EC 2.8.2.2) (Bile salt sulfotransferase) (EC 2.8.2.14) (Dehydroepiandrosterone sulfotransferase) (DHEA-ST) (DHEA-ST8) (Hydroxysteroid Sulfotransferase) (HST) (ST2) (SULT2A3)	SULT2A1 HST STD	0	NaN				19	70.9	NaN	NaN	NaN	NaN	NaN	NaN	NaN	NaN	NaN	NaN	NaN	NaN	NaN	NaN	NaN	31.7347	30.4392	30.2858	31.7351	31.5487
Q15493	RGN_HUMAN	Regucalcin (RC) (Gluconolactonase) (GNL) (EC 3.1.1.17) (Senescence marker protein 30) (SMP-30)	RGN SMP30	0	NaN				16	66.6	NaN	NaN	NaN	NaN	NaN	NaN	NaN	NaN	NaN	NaN	NaN	NaN	NaN	NaN	NaN	27.7283	27.0652	27.001	28.5652	28.4817
Q9NUI1	DECR2_HUMAN	Peroxisomal 2,4-dienoyl-CoA reductase [(3E)-enoyl-CoA-producing] (pDCR) (EC 1.3.1.124) (2,4-dienoyl-CoA reductase 2) (Short chain dehydrogenase/reductase family 17C member 1)	DECR2 PDCR SDR17C1	0	NaN				6	29.1	NaN	NaN	NaN	NaN	NaN	NaN	NaN	NaN	NaN	NaN	NaN	NaN	NaN	NaN	NaN	23.3341	22.9706	22.6582	23.4176	23.268
Q9P0M2	AKA7G_HUMAN	A-kinase anchor protein 7 isoform gamma (AKAP-7 isoform gamma) (A-kinase anchor protein 18 kDa) (AKAP 18) (Protein kinase A-anchoring protein 7 isoform gamma) (PRKA7 isoform gamma)	AKAP7 AKAP18	0	NaN				4	18.1	NaN	NaN	NaN	NaN	NaN	NaN	NaN	NaN	NaN	NaN	NaN	NaN	NaN	NaN	NaN	NaN	22.44	22.5741	23.3261	23.5508
Q9Y6I9	TX264_HUMAN	Testis-expressed protein 264 (Putative secreted protein Zsig11)	TEX264 ZSIG11 UNQ337/PRO536	0	NaN				7	41.5	NaN	NaN	NaN	NaN	NaN	NaN	NaN	NaN	NaN	NaN	NaN	NaN	NaN	NaN	NaN	NaN	22.9034	23.1528	23.6184	23.9999
Q8TDJ6	DMXL2_HUMAN	DmX-like protein 2 (Rabconnectin-3)	DMXL2 KIAA0856	0	3.79025				46	29.5	24.3986	21.7694	25.8609	26.2365	23.9704	23.3295	25.6576	23.5134	25.1627	26.9341	23.865	NaN	25.7884	25.0488	25.7451	NaN	NaN	NaN	21.0155	NaN
P02792	FRIL_HUMAN	Ferritin light chain (Ferritin L subunit)	FTL	0	3.58742				8	47.4	25.9262	22.9546	25.5662	27.1835	24.7148	24.0794	NaN	NaN	23.6801	26.1536	26.8926	26.2386	26.1503	27.6599	23.9657	NaN	NaN	NaN	21.8868	NaN
O14531	DPYL4_HUMAN	Dihydropyrimidinase-related protein 4 (DRP-4) (Collapsin response mediator protein 3) (CRMP-3) (UNC33-like phosphoprotein 4) (ULIP-4)	DPYSL4 CRMP3 ULIP4	0	3.25755				15	50	24.6021	23.2523	24.4279	22.8438	NaN	26.163	24.1455	25.4142	23.8533	24.0454	23.7595	NaN	25.0215	26.219	24.6877	NaN	NaN	NaN	NaN	21.2375
Q15113	PCOC1_HUMAN	Procollagen C-endopeptidase enhancer 1 (Procollagen COOH-terminal proteinase enhancer 1) (PCPE-1) (Procollagen C-proteinase enhancer 1) (Type 1 procollagen C-proteinase enhancer protein) (Type I procollagen COOH-terminal proteinase enhancer)	PCOLCE PCPE1	0.804152	3.07681				17	66.1	29.3099	22.2555	21.1898	NaN	21.0111	22.4549	21.3037	NaN	25.0381	27.1771	24.113	21.6129	NaN	23.9332	27.3101	NaN	NaN	NaN	20.8781	20.7532
O43426	SYNJ1_HUMAN	Synaptojanin-1 (EC 3.1.3.36) (Synaptic inositol 1,4,5-trisphosphate 5-phosphatase 1)	SYNJ1 KIAA0910	0	2.74807				24	23.6	24.2915	22.801	25.2918	24.432	25.5348	26.6768	25.1667	24.5824	25.4404	25.0668	24.4185	23.749	25.147	24.0128	23.9161	NaN	NaN	NaN	21.9538	NaN
P51784	UBP11_HUMAN	Ubiquitin carboxyl-terminal hydrolase 11 (EC 3.4.19.12) (Deubiquitinating enzyme 11) (Ubiquitin thioesterase 11) (Ubiquitin-specific-processing protease 11)	USP11 UHX1	0	2.48504				19	35.7	25.501	22.5608	26.4639	23.5798	24.3241	24.8687	23.5774	23.229	23.9599	24.1551	23.1058	NaN	23.5324	24.0748	23.841	NaN	NaN	NaN	21.5702	NaN
Q9HCB6	SPON1_HUMAN	Spondin-1 (F-spondin) (Vascular smooth muscle cell growth-promoting factor)	SPON1 KIAA0762 VSGP	1.00925	2.43556				18	36.8	27.5456	21.663	NaN	NaN	NaN	NaN	NaN	NaN	25.6272	25.0331	NaN	NaN	23.4602	NaN	28.2817	NaN	23.9405	22.5598	22.2111	22.6203
Q63HQ2	EGFLA_HUMAN	Pikachurin (Agrin-like protein) (EGF-like, fibronectin type-III and laminin G-like domain-containing protein)	EGFLAM AGRINL AGRNL PIKA	0	2.23224				19	31.2	23.6357	24.3644	25.9356	24.3828	23.1121	NaN	25.3043	24.6329	22.8695	24.9571	22.3908	NaN	24.432	23.5094	26.4854	NaN	22.0764	NaN	NaN	NaN
O95467	GNAS3_HUMAN	Neuroendocrine secretory protein 55 (NESP55) [Cleaved into: LHAL tetrapeptide; GPIPIRRH peptide]	GNAS GNAS1	0.865553	2.03963				7	29.8	23.6164	23.6516	19.3542	NaN	23.8051	24.6772	24.2354	24.9763	25.7102	25.8133	NaN	NaN	25.8475	24.4172	24.9691	NaN	NaN	NaN	21.8609	22.5721
P54886	P5CS_HUMAN	Delta-1-pyrroline-5-carboxylate synthase (P5CS) (Aldehyde dehydrogenase family 18 member A1) [Includes: Glutamate 5-kinase (GK) (EC 2.7.2.11) (Gamma-glutamyl kinase); Gamma-glutamyl phosphate reductase (GPR) (EC 1.2.1.41) (Glutamate-5-semialdehyde dehydrogenase) (Glutamyl-gamma-semialdehyde dehydrogenase)]	ALDH18A1 GSAS P5CS PYCS	1.17271	1.98042				33	51.8	28.2506	25.5164	29.0717	28.0766	27.1366	27.824	28.5646	27.0774	25.5261	26.3863	23.2231	23.4719	24.6853	26.1203	25.6256	26.4064	NaN	21.9687	24.5874	24.8642
Q05707	COEA1_HUMAN	Collagen alpha-1(XIV) chain (Undulin)	COL14A1 UND	2.69641	1.94844				76	56.3	32.4684	30.708	29.7234	30.1466	30.2822	29.9151	29.5028	28.5358	32.0937	29.0933	29.7365	30.262	29.3628	30.6737	28.9855	29.7254	28.1125	27.9677	27.5115	27.4374
Q9H115	SNAB_HUMAN	Beta-soluble NSF attachment protein (SNAP-beta) (N-ethylmaleimide-sensitive factor attachment protein beta)	NAPB SNAPB	2.77236	1.93514				19	77.2	25.8461	23.3042	25.0372	25.9142	25.6749	25.699	25.5099	26.1492	25.5839	27.0925	24.2397	23.7262	24.5796	25.4414	26.3314	NaN	23.7653	23.4346	23.0877	23.3397
P51159	RB27A_HUMAN	Ras-related protein Rab-27A (Rab-27) (EC 3.6.5.2) (GTP-binding protein Ram)	RAB27A RAB27	4.38147	1.9253				11	52	27.6325	25.5348	27.0727	26.2937	27.1868	28.0029	26.6875	27.1707	27.4447	28.3688	27.0495	25.9729	27.7801	26.6416	27.8579	25.1019	25.3015	25.2667	25.1224	25.1467
Q9BW30	TPPP3_HUMAN	Tubulin polymerization-promoting protein family member 3 (TPPP/p20)	TPPP3 CGI-38	2.52361	1.91438				11	52.8	26.1726	25.7129	24.2983	25.4496	25.6682	29.0241	25.6926	25.7547	25.6064	26.3552	27.7361	26.9325	27.3647	27.6371	26.7356	24.8062	24.3806	24.7781	23.4543	25.0558
Q9UBX5	FBLN5_HUMAN	Fibulin-5 (FIBL-5) (Developmental arteries and neural crest EGF-like protein) (Dance) (Urine p50 protein) (UP50)	FBLN5 DANCE UNQ184/PRO210	2.3691	1.90757				14	36.4	27.1092	24.9147	25.939	26.6947	26.069	26.1226	25.5204	27.1396	28.2659	24.3133	24.2117	26.0862	25.7439	26.9965	25.2859	26.2467	23.2598	23.7933	23.703	23.597
Q92522	H1X_HUMAN	Histone H1.10 (Histone H1x)	H1-10 H1FX	1.65722	1.90479				7	31.9	26.3818	26.5868	27.0447	28.0203	26.3649	27.5191	26.8359	26.4866	27.2119	21.1492	25.5265	27.0331	27.6221	27.8152	26.5751	24.2929	23.9344	24.4024	25.7022	24.8686
Q6PCB0	VWA1_HUMAN	von Willebrand factor A domain-containing protein 1	VWA1	3.53898	1.89905				20	57.8	28.7443	26.6466	27.9812	27.0608	27.943	29.2236	27.8326	27.7789	28.3873	27.4225	27.6418	28.1441	28.1064	28.598	28.1289	27.7179	26.5592	26.474	24.8926	24.741
P05543	THBG_HUMAN	Thyroxine-binding globulin (Serpin A7) (T4-binding globulin)	SERPINA7 TBG	0	1.8893				8	34.2	25.2047	25.2364	NaN	23.4903	23.6299	25.8753	23.952	21.4295	22.8916	24.2999	21.7581	24.6355	23.5136	23.2422	22.5396	NaN	NaN	NaN	NaN	21.8034
Q9UKB3	DJC12_HUMAN	DnaJ homolog subfamily C member 12 (J domain-containing protein 1)	DNAJC12 JDP1	1.01448	1.88907				9	66.7	21.7825	NaN	NaN	19.8829	22.5766	23.5336	21.2401	21.4914	19.5884	22.3413	19.3563	NaN	19.1406	25.9912	23.553	NaN	19.4114	19.317	20.3162	20.2251
Q9H857	NT5D2_HUMAN	5'-nucleotidase domain-containing protein 2 (EC 3.1.3.-)	NT5DC2	2.41857	1.88				24	61.5	27.292	26.4593	28.1752	29.1133	27.8101	27.44	27.7128	25.5118	26.086	26.6026	24.5894	25.7903	25.6895	27.3863	26.938	25.3696	25.1681	25.7271	24.6805	23.8536
Q6UB35	C1TM_HUMAN	Monofunctional C1-tetrahydrofolate synthase, mitochondrial (EC 6.3.4.3) (Formyltetrahydrofolate synthetase)	MTHFD1L FTHFSDC1	0.620594	1.85742				32	58.3	25.7258	24.5804	26.4202	27.7832	25.9128	27.2179	26.2475	24.4022	23.1015	23.1789	20.7235	NaN	NaN	23.4209	22.4951	NaN	NaN	NaN	23.1377	22.5644
P05204	HMGN2_HUMAN	Non-histone chromosomal protein HMG-17 (High mobility group nucleosome-binding domain-containing protein 2)	HMGN2 HMG17	0.685706	1.84547				3	16.7	19.1759	23.3465	19.1057	26.5991	24.2617	25.0625	23.6735	27.3982	27.0261	NaN	23.3122	NaN	27.566	24.7786	23.8662	NaN	22.541	22.3469	22.4593	22.247
O75475	PSIP1_HUMAN	PC4 and SFRS1-interacting protein (CLL-associated antigen KW-7) (Dense fine speckles 70 kDa protein) (DFS 70) (Lens epithelium-derived growth factor) (Transcriptional coactivator p75/p52)	PSIP1 DFS70 LEDGF PSIP2	3.6684	1.84313				20	37.5	25.9954	26.2107	27.2877	25.9807	25.8263	27.0623	26.208	26.3076	25.7118	24.8577	24.9446	26.4093	26.5757	25.2322	25.7399	NaN	25.2433	24.1577	23.6384	23.6813
Q05639	EF1A2_HUMAN	Elongation factor 1-alpha 2 (EF-1-alpha-2) (Eukaryotic elongation factor 1 A-2) (eEF1A-2) (Statin-S1)	EEF1A2 EEF1AL STN	4.42706	1.84103				31	72.4	31.6715	29.4816	31.6356	31.1929	30.6707	30.9567	31.0573	30.208	31.0506	32.2303	30.1365	31.1254	31.1753	30.5574	31.1362	29.6399	29.5221	29.4201	28.6024	28.3724
P48681	NEST_HUMAN	Nestin	NES Nbla00170	3.28125	1.83567				48	41.5	27.0252	26.0045	27.2902	26.3422	26.0759	28.2894	27.2617	25.9035	27.1926	26.4033	25.6323	26.9427	28.0417	27.1295	25.5812	NaN	24.8093	24.9276	24.5806	25.3041
Q8WUY3	PRUN2_HUMAN	Protein prune homolog 2 (BNIP2 motif-containing molecule at the C-terminal region 1)	PRUNE2 BMCC1 BNIPXL C9orf65 KIAA0367	0.79901	1.80148				38	24.7	27.978	22.6542	23.9232	22.3849	23.1287	23.1908	23.9665	21.6949	24.2551	26.0857	22.9561	24.8787	21.8278	22.7025	24.2803	NaN	NaN	21.4484	22.403	NaN
Q71UI9	H2AV_HUMAN	Histone H2A.V (H2A.F/Z) (H2A.Z variant histone 2)	H2AZ2 H2AFV H2AV	2.28172	1.78931				6	53.9	28.3461	27.0637	26.6065	28.8133	27.0204	28.2043	28.1893	27.6975	28.1814	25.3456	26.1792	25.6345	28.1296	28.3024	26.4347	23.652	25.8088	25.9678	26.1788	26.1622
P99999	CYC_HUMAN	Cytochrome c	CYCS CYC	1.86196	1.78103				18	71.4	30.5128	29.7038	31.6452	31.1066	30.4405	30.8953	30.9535	29.824	29.2178	29.1142	27.0406	28.8132	27.4046	28.3662	28.8961	27.963	26.9938	26.9082	28.6778	28.5301
Q99766	ATP5S_HUMAN	ATP synthase subunit s, mitochondrial (ATP synthase-coupling factor B) (FB) (Distal membrane arm assembly complex 2-like protein) (Mitochondrial ATP synthase regulatory component factor B)	DMAC2L ATP5S ATPW	0.948742	1.77244				7	41.4	24.0286	22.9124	24.0207	26.9573	26.1412	26.1213	24.4865	24.7021	22.5753	21.8925	NaN	NaN	NaN	22.3071	22.4489	NaN	NaN	21.0186	22.8774	22.9352
Q4J6C6	PPCEL_HUMAN	Prolyl endopeptidase-like (EC 3.4.21.-) (Prolylendopeptidase-like)	PREPL KIAA0436	3.53899	1.76757				29	60.2	25.9836	24.498	27.0572	26.4799	26.1406	26.6171	25.0644	24.9807	25.5904	26.1686	24.1852	NaN	24.7401	25.9561	25.8512	23.8168	23.8752	23.9345	24.0458	23.8161
P52306	GDS1_HUMAN	Rap1 GTPase-GDP dissociation stimulator 1 (Exchange factor smgGDS) (SMG GDS protein) (SMG P21 stimulatory GDP/GTP exchange protein)	RAP1GDS1 SMGGDS	2.78955	1.74561				23	53.5	26.6898	24.404	27.5012	26.2968	25.3412	26.7124	26.5144	25.6551	25.5565	26.9567	24.8554	26.4264	25.6788	25.9763	25.2112	25.7284	22.5882	24.1904	24.3991	24.2913
Q12888	TP53B_HUMAN	TP53-binding protein 1 (53BP1) (p53-binding protein 1) (p53BP1)	TP53BP1	3.55781	1.72623				53	46.9	26.5691	24.9364	27.1166	27.1976	25.3336	27.6386	27.098	26.3814	26.8635	26.8329	25.3792	NaN	26.8988	26.1578	26.317	24.8564	24.1675	24.4086	25.2131	25.1233
P62273	RS29_HUMAN	40S ribosomal protein S29 (Small ribosomal subunit protein uS14)	RPS29	1.53487	1.72381				2	32.1	24.5556	22.9646	21.4264	24.9372	23.204	NaN	23.5137	24.5046	23.9548	23.3805	23.2099	NaN	23.8097	24.7035	24.6177	NaN	NaN	22.1201	21.9373	NaN
Q9H0Q0	CYRIA_HUMAN	CYFIP-related Rac1 interactor A (Protein CYRIA)	CYRIA FAM49A	2.25756	1.7176				13	55.7	24.2471	24.1409	23.9207	NaN	24.1027	23.8712	24.1474	NaN	22.6831	26.3022	23.845	24.2069	23.5501	25.6363	26.0693	NaN	22.4111	22.4107	22.9604	22.8006
Q02338	BDH_HUMAN	D-beta-hydroxybutyrate dehydrogenase, mitochondrial (EC 1.1.1.30) (3-hydroxybutyrate dehydrogenase) (BDH) (Short chain dehydrogenase/reductase family 9C member 1)	BDH1 BDH SDR9C1	0.768494	1.70718				14	54.8	25.5192	24.4952	28.1286	28.0226	27.0709	27.7585	26.99	26.9985	24.139	24.1776	NaN	NaN	NaN	24.2587	24.9702	NaN	NaN	NaN	24.2999	24.3739
Q08431	MFGM_HUMAN	Lactadherin (Breast epithelial antigen BA46) (HMFG) (MFGM) (Milk fat globule-EGF factor 8) (MFG-E8) (SED1) [Cleaved into: Lactadherin short form; Medin]	MFGE8	1.03676	1.67216				18	61.5	27.478	27.4195	27.6068	25.0772	27.5744	23.2461	24.6763	NaN	26.0596	NaN	NaN	22.6449	25.9904	25.0286	NaN	NaN	24.6921	24.5945	23.444	23.4178
P10412	H14_HUMAN	Histone H1.4 (Histone H1b) (Histone H1s-4)	H1-4 H1F4 HIST1H1E	0.818325	1.67087				11	31.1	29.7823	30.7001	26.8205	31.2624	30.3935	32.1831	31.0289	30.3533	30.9994	26.18	28.3814	26.5439	31.6089	31.0091	29.7546	23.101	28.9372	28.8343	29.8313	29.9424
Q9BUF5	TBB6_HUMAN	Tubulin beta-6 chain (Tubulin beta class V)	TUBB6	2.80276	1.66681				28	81.4	28.8701	26.8184	29.1047	27.1944	27.1898	27.9203	27.7423	26.9904	28.2779	28.2084	26.994	28.4548	27.7771	27.9736	26.9186	27.7247	26.9561	24.8067	25.1027	25.8873
Q5U5X0	LYRM7_HUMAN	Complex III assembly factor LYRM7 (LYR motif-containing protein 7)	LYRM7 C5orf31 MZM1L	0	1.66335				3	40.4	24.2633	22.7574	NaN	24.8686	24.1288	24.8577	24.863	24.3345	23.5015	22.1543	21.6115	NaN	NaN	22.6901	22.114	NaN	NaN	21.8487	NaN	NaN
Q9UEW8	STK39_HUMAN	STE20/SPS1-related proline-alanine-rich protein kinase (Ste-20-related kinase) (EC 2.7.11.1) (DCHT) (Serine/threonine-protein kinase 39)	STK39 SPAK	1.91206	1.66103				14	45.3	24.8796	NaN	24.8346	23.4824	23.2628	24.994	23.2118	23.0469	23.3885	25.7163	NaN	NaN	24.2611	23.8924	23.2487	NaN	NaN	23.3259	21.772	21.9738
P17050	NAGAB_HUMAN	Alpha-N-acetylgalactosaminidase (EC 3.2.1.49) (Alpha-galactosidase B)	NAGA	1.8497	1.65917				11	33.8	26.6327	22.8553	25.4223	23.7704	24.6397	24.35	24.9797	27.0019	24.6554	25.9021	25.4926	24.7376	25.6063	25.7668	26.6726	NaN	22.7723	22.9622	24.1102	24.4481
P05154	IPSP_HUMAN	Plasma serine protease inhibitor (Acrosomal serine protease inhibitor) (Plasminogen activator inhibitor 3) (PAI-3) (PAI3) (Protein C inhibitor) (PCI) (Serpin A5)	SERPINA5 PCI PLANH3 PROCI	0.836215	1.65				9	26.6	NaN	NaN	23.1917	NaN	NaN	23.3309	22.3291	NaN	NaN	23.6222	NaN	NaN	NaN	21.2946	27.2067	NaN	21.9627	21.8479	21.7439	21.8289
Q92538	GBF1_HUMAN	Golgi-specific brefeldin A-resistance guanine nucleotide exchange factor 1 (BFA-resistant GEF 1)	GBF1 KIAA0248	1.69027	1.64822				38	35.8	26.6029	24.2903	26.8582	25.538	25.0135	26.0884	26.5588	25.954	24.928	25.961	24.5211	24.4755	25.5779	25.2613	24.9209	26.3116	NaN	21.2483	24.1289	23.7316
O43592	XPOT_HUMAN	Exportin-T (Exportin(tRNA)) (tRNA exportin)	XPOT	2.44229	1.64013				31	48.4	25.4708	23.7983	26.7603	26.3274	24.8372	26.2483	25.4159	24.9294	25.0655	24.7174	24.0146	NaN	24.7358	25.5871	23.9699	24.0894	NaN	23.0631	23.8693	22.9542
Q66K74	MAP1S_HUMAN	Microtubule-associated protein 1S (MAP-1S) (BPY2-interacting protein 1) (Microtubule-associated protein 8) (Variable charge Y chromosome 2-interacting protein 1) (VCY2-interacting protein 1) (VCY2IP-1) [Cleaved into: MAP1S heavy chain; MAP1S light chain]	MAP1S BPY2IP1 C19orf5 MAP8 VCY2IP1	3.19326	1.63739				22	33.6	26.4152	24.2795	26.4149	26.1071	24.9563	26.6796	25.6498	25.4881	25.6225	25.4322	24.9502	24.3405	25.3257	25.7752	24.8372	NaN	23.2566	23.572	24.3873	24.1743
Q96JE9	MAP6_HUMAN	Microtubule-associated protein 6 (MAP-6) (Stable tubule-only polypeptide) (STOP)	MAP6 KIAA1878	0.785431	1.63165				26	45.8	21.9611	20.9737	NaN	23.728	20.7462	21.3127	22.2507	22.36	NaN	25.2823	20.4658	21.2449	24.3376	23.146	28.0235	NaN	21.0719	21.5265	20.1799	21.7205
Q8TB36	GDAP1_HUMAN	Ganglioside-induced differentiation-associated protein 1 (GDAP1)	GDAP1	1.46472	1.62735				18	49.7	27.4535	26.7652	29.0715	29.0712	27.2427	29.0769	28.3765	27.8522	27.3779	26.9009	23.1915	25.8448	25.9727	26.2079	27.4835	26.1335	25.9392	24.9877	25.5054	25.2604
Q9C040	TRIM2_HUMAN	Tripartite motif-containing protein 2 (EC 2.3.2.27) (E3 ubiquitin-protein ligase TRIM2) (RING finger protein 86) (RING-type E3 ubiquitin transferase TRIM2)	TRIM2 KIAA0517 RNF86	1.55449	1.62103				19	41.7	26.2149	22.8088	26.7031	25.3942	24.8149	26.0819	25.4868	24.3857	24.6241	26.435	23.5835	NaN	24.7761	24.8651	25.4711	NaN	23.7877	24.0034	22.6983	NaN
P17096	HMGA1_HUMAN	High mobility group protein HMG-I/HMG-Y (HMG-I(Y)) (High mobility group AT-hook protein 1) (High mobility group protein A1) (High mobility group protein R)	HMGA1 HMGIY	1.05742	1.61432				5	41.1	24.6587	25.2055	21.8243	25.9205	23.5754	25.5176	26.0804	24.7205	25.1731	20.7308	NaN	21.4257	24.417	24.9059	24.842	23.3374	23.16	NaN	21.7305	22.1711
Q8N2S1	LTBP4_HUMAN	Latent-transforming growth factor beta-binding protein 4 (LTBP-4)	LTBP4	1.43758	1.60763				18	17.8	24.0013	21.5286	21.8238	25.0053	NaN	24.1478	24.81	25.726	26.233	22.705	23.8624	22.8686	24.0724	24.6007	24.6338	NaN	22.3473	21.8664	22.7753	22.5858
Q8N5N7	RM50_HUMAN	39S ribosomal protein L50, mitochondrial (L50mt) (MRP-L50) (Mitochondrial large ribosomal subunit protein mL50)	MRPL50	1.44976	1.60562				6	56.3	24.1669	21.4898	25.3374	23.4302	NaN	25.2068	24.5778	23.5948	23.6565	23.2343	NaN	NaN	22.8361	22.8253	22.949	NaN	21.0138	NaN	22.3472	22.6484
Q12979	ABR_HUMAN	Active breakpoint cluster region-related protein	ABR	1.0286	1.60244				13	30.8	25.8393	23.44	26.5954	23.2726	25.158	25.1062	23.9195	NaN	22.5891	23.7813	22.2467	24.3266	23.1812	24.101	23.8154	NaN	NaN	NaN	22.7288	22.2624
Q13620	CUL4B_HUMAN	Cullin-4B (CUL-4B)	CUL4B KIAA0695	1.463	1.59762				23	29	25.3614	22.2902	26.4866	24.6819	24.5406	25.4289	24.8399	25.2124	23.9725	23.9789	22.3432	NaN	23.7879	24.1783	24.7999	NaN	22.7739	NaN	23.3822	22.3159
P22061	PIMT_HUMAN	Protein-L-isoaspartate(D-aspartate) O-methyltransferase (PIMT) (EC 2.1.1.77) (L-isoaspartyl protein carboxyl methyltransferase) (Protein L-isoaspartyl/D-aspartyl methyltransferase) (Protein-beta-aspartate methyltransferase)	PCMT1	3.36278	1.58787				14	70.9	28.0434	27.0122	28.2178	28.9008	27.9962	28.4224	28.4043	28.5865	28.2412	28.1276	27.1292	25.7202	27.9809	27.6056	27.9725	26.0194	25.9573	26.0442	26.8594	26.6339
P41250	GARS_HUMAN	Glycine--tRNA ligase (EC 6.1.1.14) (Diadenosine tetraphosphate synthetase) (Ap4A synthetase) (EC 2.7.7.-) (Glycyl-tRNA synthetase) (GlyRS) (Glycyl-tRNA synthetase 1)	GARS1 GARS	2.48158	1.57902				39	66.6	29.5275	27.251	29.5982	29.6162	28.171	28.8271	28.2384	28.1799	27.7749	28.3948	26.2159	27.3255	26.5787	27.9934	27.873	26.5071	26.6424	26.7244	26.3077	26.4451
P57721	PCBP3_HUMAN	Poly(rC)-binding protein 3 (Alpha-CP3) (PCBP3-overlapping transcript) (PCBP3-overlapping transcript 1)	PCBP3 PCBP3-OT1 PCBP3OT	1.85992	1.57697				11	55.5	25.6185	23.6752	26.436	25.0048	NaN	24.484	25.7712	25.9629	24.3154	26.2844	24.3505	25.0752	24.8212	23.383	24.3948	NaN	NaN	23.7502	23.475	22.9532
Q8TAG5	VTM2A_HUMAN	V-set and transmembrane domain-containing protein 2A	VSTM2A VSTM2	1.44094	1.57299				2	18.2	NaN	NaN	NaN	NaN	NaN	NaN	NaN	24.3124	NaN	NaN	NaN	NaN	NaN	NaN	23.3878	NaN	21.8204	21.8795	22.3769	23.0316
P26583	HMGB2_HUMAN	High mobility group protein B2 (High mobility group protein 2) (HMG-2)	HMGB2 HMG2	0.645466	1.5717				13	45.9	26.8507	26.9172	22.337	27.3967	25.8146	27.3729	27.0376	27.8861	27.9246	24.116	24.2862	19.4727	28.1965	27.0052	26.2778	NaN	23.97	23.4735	25.3547	24.6195
Q92599	SEPT8_HUMAN	Septin-8	SEPTIN8 KIAA0202 SEPT8	2.44631	1.56788				21	64	26.4687	25.765	26.4508	25.3381	25.7839	25.3135	25.3948	24.5598	25.6722	25.3497	25.8172	23.3516	26.1528	27.1364	24.9261	24.2161	22.4873	25.0988	24.3704	23.8148
Q16822	PCKGM_HUMAN	Phosphoenolpyruvate carboxykinase [GTP], mitochondrial (PEPCK-M) (EC 4.1.1.32)	PCK2 PEPCK2	1.12326	1.55891				29	59.4	27.4461	25.0634	28.1729	29.3473	25.5393	27.578	25.3318	27.0111	24.3931	25.7755	23.408	24.0902	23.8032	25.4646	25.6615	22.9868	23.7695	23.8604	25.3666	25.5842
P02765	FETUA_HUMAN	Alpha-2-HS-glycoprotein (Alpha-2-Z-globulin) (Ba-alpha-2-glycoprotein) (Fetuin-A) [Cleaved into: Alpha-2-HS-glycoprotein chain A; Alpha-2-HS-glycoprotein chain B]	AHSG FETUA PRO2743	2.7371	1.55831				11	45.5	30.6363	30.5052	29.4671	29.5835	29.5923	29.3505	29.7388	28.3425	28.9417	30.5854	27.3111	29.7708	29.031	29.1316	28.4522	28.7108	27.5338	27.6744	27.58	27.5229
Q9Y3E1	HDGR3_HUMAN	Hepatoma-derived growth factor-related protein 3 (HRP-3) (Hepatoma-derived growth factor 2) (HDGF-2)	HDGFL3 HDGF2 HDGFRP3 CGI-142	2.70124	1.55635				7	32	26.1056	26.0936	26.6499	27.0119	26.1733	27.2208	26.9699	26.1542	26.4995	25.8423	24.5589	25.1105	25.6619	27.8511	26.2966	NaN	24.6657	24.3601	24.9314	24.9374
P19367	HXK1_HUMAN	Hexokinase-1 (EC 2.7.1.1) (Brain form hexokinase) (Hexokinase type I) (HK I) (Hexokinase-A)	HK1	3.02089	1.55086				49	58.1	30.024	28.9571	29.8399	29.5186	29.7496	30.978	29.7966	28.7824	29.5761	29.8324	27.6701	29.1492	28.7668	28.5658	29.1511	29.0853	27.6228	27.3184	27.505	27.5
Q9UMS6	SYNP2_HUMAN	Synaptopodin-2 (Genethonin-2) (Myopodin)	SYNPO2	0.711499	1.5463				42	54.3	29.1475	26.8265	25.1042	24.4405	25.2285	23.3273	21.1995	NaN	29.0099	23.6907	25.3696	21.3501	26.5781	26.8308	23.0681	24.4439	23.8009	24.2369	22.5952	22.6098
Q96FC7	PHIPL_HUMAN	Phytanoyl-CoA hydroxylase-interacting protein-like	PHYHIPL KIAA1796 UNQ6309/PRO20934	1.25687	1.54606				10	35.1	23.1239	22.5482	25.0584	25.6149	25.5718	24.2576	25.7351	25.2391	23.6301	25.7812	24.3232	23.7973	25.0206	25.1456	24.9613	NaN	NaN	NaN	23.6801	22.5356
P04275	VWF_HUMAN	von Willebrand factor (vWF) [Cleaved into: von Willebrand antigen 2 (von Willebrand antigen II)]	VWF F8VWF	3.71717	1.53864				85	48.5	28.0397	27.157	28.4043	27.7615	27.6954	28.8909	28.6518	27.3764	27.7707	26.3961	26.9722	28.3707	28.1595	26.911	27.1866	26.3931	26.243	26.3805	26.0088	25.8626
P62899	RL31_HUMAN	60S ribosomal protein L31 (Large ribosomal subunit protein eL31)	RPL31	0.983167	1.53026				7	52	25.3479	23.3162	21.1344	25.4399	25.6634	26.1726	25.9669	26.1419	26.1927	24.9501	24.358	NaN	25.2494	25.4858	26.3822	NaN	22.332	23.687	24.7763	NaN
Q14061	COX17_HUMAN	Cytochrome c oxidase copper chaperone	COX17	0.646583	1.52255				7	84.1	23.2194	25.6956	23.6752	29.4	27.4023	28.9959	26.9898	26.7486	27.3971	NaN	NaN	19.8373	25.6005	25.4926	26.2085	22.8017	23.3195	24.4992	25.8083	25.4442
P16949	STMN1_HUMAN	Stathmin (Leukemia-associated phosphoprotein p18) (Metablastin) (Oncoprotein 18) (Op18) (Phosphoprotein p19) (pp19) (Prosolin) (Protein Pr22) (pp17)	STMN1 C1orf215 LAP18 OP18	0.950774	1.51635				8	36.9	23.7784	NaN	24.0131	23.6659	25.3482	26.5552	24.6441	22.896	25.1692	26.0763	24.4649	NaN	26.6282	25.562	26.4083	NaN	NaN	NaN	23.684	23.3156
Q9Y2Z4	SYYM_HUMAN	Tyrosine--tRNA ligase, mitochondrial (EC 6.1.1.1) (Tyrosyl-tRNA synthetase) (TyrRS)	YARS2 CGI-04	0.856151	1.51047				17	60.6	26.3383	25.4855	28.3852	27.5988	27.0736	27.2228	27.1084	25.7418	24.1871	24.6372	21.1368	24.8537	22.3101	24.1437	23.7069	25.3976	22.0259	23.3821	24.0782	24.207
Q96DV4	RM38_HUMAN	39S ribosomal protein L38, mitochondrial (L38mt) (MRP-L38) (Mitochondrial large ribosomal subunit protein mL38)	MRPL38 HSPC262	1.05309	1.50619				8	32.4	24.4094	21.5496	24.7534	23.5285	23.7938	23.6783	24.9291	24.1251	22.6269	22.0898	NaN	NaN	21.6383	23.0644	23.7885	NaN	NaN	NaN	21.9513	21.8017
P27816	MAP4_HUMAN	Microtubule-associated protein 4 (MAP-4)	MAP4	3.64589	1.50222				60	69.5	29.0886	27.4388	29.0035	29.3251	28.5237	29.4875	29.1846	29.496	29.0721	28.5386	27.4849	28.095	28.7754	28.6937	29.2179	26.3095	27.2029	27.5091	27.6482	27.6278
P21810	PGS1_HUMAN	Biglycan (Bone/cartilage proteoglycan I) (PG-S1)	BGN SLRR1A	1.69069	1.49855				21	57.1	32.3473	31.9221	32.687	30.7108	30.9925	30.5499	30.5341	28.9054	31.3416	29.3094	29.1267	31.029	29.6359	30.6002	28.9355	30.4409	29.1534	29.1158	28.4017	28.2713
A6ZKI3	RTL8C_HUMAN	Retrotransposon Gag-like protein 8C (Mammalian retrotransposon derived protein 8C)	RTL8C CXX1 FAM127A MAR8 MAR8C MART8	0	1.47884				4	30.1	23.1131	NaN	23.4276	23.551	22.4649	NaN	22.4951	22.9117	22.7886	22.8921	20.583	NaN	23.1198	21.8515	22.5356	NaN	NaN	NaN	21.1657	NaN
O60568	PLOD3_HUMAN	Multifunctional procollagen lysine hydroxylase and glycosyltransferase LH3 [Includes: Procollagen-lysine,2-oxoglutarate 5-dioxygenase 3 (EC 1.14.11.4) (Lysyl hydroxylase 3) (LH3); Procollagen glycosyltransferase (EC 2.4.1.50) (EC 2.4.1.66) (Galactosylhydroxylysine-glucosyltransferase) (Procollagen galactosyltransferase) (Procollagen glucosyltransferase)]	PLOD3	1.1398	1.45666				19	37	26.5471	22.6605	23.4519	23.3463	NaN	23.1947	24.6684	22.8419	24.01	25.6496	23.869	23.2785	24.6969	26.4064	23.9737	NaN	NaN	22.3009	22.5611	23.3241
P17600	SYN1_HUMAN	Synapsin-1 (Brain protein 4.1) (Synapsin I)	SYN1	2.05235	1.45346				19	52.8	24.9417	NaN	26.2603	25.089	25.399	26.175	26.0399	24.4234	25.2802	25.7711	22.8898	24.038	24.4059	24.1657	25.8353	25.0791	23.4084	23.233	22.9872	23.28
P02545	LMNA_HUMAN	Prelamin-A/C [Cleaved into: Lamin-A/C (70 kDa lamin) (Renal carcinoma antigen NY-REN-32)]	LMNA LMN1	2.03866	1.4442				58	70.5	31.8121	31.4714	29.7626	32.2152	31.2537	32.4241	31.9211	31.6054	32.1912	31.214	31.4546	30.1717	32.644	32.8577	30.8826	28.3079	29.9242	29.9428	31.2854	31.2792
P06727	APOA4_HUMAN	Apolipoprotein A-IV (Apo-AIV) (ApoA-IV) (Apolipoprotein A4)	APOA4	1.59931	1.44318				26	67.7	28.121	28.134	28.5019	28.7102	28.5267	28.4818	28.5851	25.925	26.6075	27.3162	25.0003	28.8902	27.3805	27.9226	28.4475	28.4443	25.724	25.7153	25.9341	25.8166
Q9H8L6	MMRN2_HUMAN	Multimerin-2 (EMILIN-3) (Elastin microfibril interface located protein 3) (Elastin microfibril interfacer 3) (EndoGlyx-1 p125/p140 subunit)	MMRN2 EMILIN3	1.86767	1.43941				23	34.8	26.1418	25.415	27.0415	25.1832	25.3486	27.2811	26.0824	25.0621	25.5599	25.8931	25.1479	26.9815	26.795	26.5477	25.2214	25.675	NaN	NaN	24.3925	23.5547
Q99879	H2B1M_HUMAN	Histone H2B type 1-M (Histone H2B.e) (H2B/e)	H2BC14 H2BFE HIST1H2BM	1.39016	1.4384				8	53.2	31.8404	32.8413	31.9536	33.2079	32.9136	33.0779	33.206	34.0641	32.6067	32.6621	31.9768	31.8505	32.0717	33.7773	33.7969	27.3821	31.8669	31.7102	32.7998	32.9979
Q02809	PLOD1_HUMAN	Procollagen-lysine,2-oxoglutarate 5-dioxygenase 1 (EC 1.14.11.4) (Lysyl hydroxylase 1) (LH1)	PLOD1 LLH PLOD	1.17804	1.43311				21	40.4	26.7203	21.1788	24.3721	23.5576	NaN	24.7512	23.7888	23.2443	24.4519	25.5672	23.6109	25.6644	26.1679	25.2123	23.7705	NaN	23.3651	22.6488	23.1	22.8846
Q9Y4E6	WDR7_HUMAN	WD repeat-containing protein 7 (Rabconnectin-3 beta) (TGF-beta resistance-associated protein TRAG)	WDR7 KIAA0541 TRAG	1.20584	1.42949				23	25.2	24.4023	21.9522	26.1702	25.5629	23.5549	24.8099	25.2254	23.3503	25.1941	25.8418	22.9514	NaN	25.0401	24.1477	24.6037	NaN	23.4607	NaN	23.0194	22.69
Q8WWQ0	PHIP_HUMAN	PH-interacting protein (PHIP) (DDB1- and CUL4-associated factor 14) (IRS-1 PH domain-binding protein) (WD repeat-containing protein 11)	PHIP DCAF14 WDR11	1.02873	1.42572				19	18.4	24.165	22.1298	NaN	25.7781	22.6891	24.5442	23.8187	24.0668	23.5173	21.8358	NaN	NaN	23.8436	23.1747	23.5267	NaN	NaN	NaN	22.2935	22.0366
P80404	GABT_HUMAN	4-aminobutyrate aminotransferase, mitochondrial (EC 2.6.1.19) ((S)-3-amino-2-methylpropionate transaminase) (EC 2.6.1.22) (GABA aminotransferase) (GABA-AT) (Gamma-amino-N-butyrate transaminase) (GABA transaminase) (GABA-T) (L-AIBAT)	ABAT GABAT	1.13909	1.42077				39	80.4	28.424	29.4596	31.2709	31.5506	30.2123	29.8628	31.0222	29.7194	28.683	28.0826	25.5639	28.6734	27.216	29.298	29.0913	29.1811	27.6586	27.9084	26.9862	27.2051
P09417	DHPR_HUMAN	Dihydropteridine reductase (EC 1.5.1.34) (HDHPR) (Quinoid dihydropteridine reductase) (Short chain dehydrogenase/reductase family 33C member 1)	QDPR DHPR SDR33C1	3.38808	1.41305				18	90.2	29.3997	28.1433	30.574	29.5128	29.6281	29.8472	30.41	30.3471	29.5697	31.102	28.861	29.5093	29.4764	29.6644	29.6686	28.6352	28.1025	28.2844	28.3359	28.148
Q6SZW1	SARM1_HUMAN	NAD(+) hydrolase SARM1 (NADase SARM1) (hSARM1) (EC 3.2.2.6) (NADP(+) hydrolase SARM1) (EC 3.2.2.-) (Sterile alpha and Armadillo repeat protein) (Sterile alpha and TIR motif-containing protein 1) (Sterile alpha motif domain-containing protein 2) (MyD88-5) (SAM domain-containing protein 2) (Tir-1 homolog) (HsTIR)	SARM1 KIAA0524 SAMD2 SARM	1.50932	1.40903				23	44.2	26.4654	23.3517	27.6814	26.461	25.0164	25.9894	25.8656	25.3112	24.9971	24.8732	23.3659	NaN	24.4233	25.0717	24.2784	25.3497	23.9507	23.378	23.5882	22.814
P43378	PTN9_HUMAN	Tyrosine-protein phosphatase non-receptor type 9 (EC 3.1.3.48) (Protein-tyrosine phosphatase MEG2) (PTPase MEG2)	PTPN9	1.19423	1.40811				9	21.2	22.971	20.9784	NaN	21.9802	NaN	24.2235	21.8338	22.5179	22.0939	22.349	20.7486	NaN	21.7193	21.1354	22.2898	NaN	NaN	NaN	20.5564	20.7675
Q92626	PXDN_HUMAN	Peroxidasin homolog (EC 1.11.2.-) (Melanoma-associated antigen MG50) (Peroxidasin 1) (hsPxd01) (Vascular peroxidase 1) (p53-responsive gene 2 protein) [Cleaved into: PXDN active fragment]	PXDN KIAA0230 MG50 PRG2 PXD01 VPO VPO1	0	1.40049				22	22.5	25.0913	22.3645	25.132	NaN	NaN	24.5763	24.1837	23.6182	23.9393	24.8724	NaN	25.5164	24.1792	24.1589	24.2511	NaN	NaN	NaN	NaN	22.9231
Q16527	CSRP2_HUMAN	Cysteine and glycine-rich protein 2 (Cysteine-rich protein 2) (CRP2) (LIM domain only protein 5) (LMO-5) (Smooth muscle cell LIM protein) (SmLIM)	CSRP2 LMO5 SMLIM	0.959615	1.39987				9	56.5	26.4572	26.2118	22.2102	26.1697	25.8788	25.4639	25.7312	24.3211	27.5901	24.237	22.2967	23.5804	26.2791	26.8499	24.8084	NaN	23.5116	23.0819	24.2492	24.3806
Q16363	LAMA4_HUMAN	Laminin subunit alpha-4 (Laminin-14 subunit alpha) (Laminin-8 subunit alpha) (Laminin-9 subunit alpha)	LAMA4	2.4434	1.39905				49	38.1	29.3756	27.465	28.38	26.8539	28.0027	29.2114	28.4038	27.5983	28.6931	28.7776	26.9219	27.1127	28.5947	28.3479	27.6969	27.2581	27.5643	27.1011	25.8079	25.752
A0AVT1	UBA6_HUMAN	Ubiquitin-like modifier-activating enzyme 6 (Ubiquitin-activating enzyme 6) (EC 6.2.1.45) (Monocyte protein 4) (MOP-4) (Ubiquitin-activating enzyme E1-like protein 2) (E1-L2)	UBA6 MOP4 UBE1L2	1.73046	1.39825				36	49.9	27.1079	23.4913	26.9567	26.8736	25.4408	26.3706	25.5903	24.9082	25.5644	26.8161	24.9848	25.6133	26.3889	26.2633	24.9694	25.0747	23.009	23.2313	25.6219	25.1851
Q2M3D2	EX3L2_HUMAN	Exocyst complex component 3-like protein 2 (HBV X-transactivated gene 7 protein) (HBV XAg-transactivated protein 7)	EXOC3L2 XTP7	0	1.39058				11	42.8	24.0463	22.8621	25.2758	23.0712	23.6075	24.6625	24.0684	23.0308	23.6674	23.4365	21.9349	NaN	23.4963	23.9806	22.4823	NaN	NaN	NaN	NaN	22.1539
Q9P2K5	MYEF2_HUMAN	Myelin expression factor 2 (MEF-2) (MyEF-2) (MST156)	MYEF2 KIAA1341	1.62894	1.37544				17	47.8	25.4123	22.7463	26.3977	24.9094	24.292	25.9475	25.0244	25.9078	24.4697	24.7022	23.9034	NaN	24.9967	24.6817	25.1605	NaN	23.6922	NaN	23.4572	23.4138
Q9NR12	PDLI7_HUMAN	PDZ and LIM domain protein 7 (LIM mineralization protein) (LMP) (Protein enigma)	PDLIM7 ENIGMA	1.5361	1.37143				22	65.4	29.2611	27.5393	26.759	26.4094	27.8788	26.4665	26.5506	25.9639	28.7011	25.6018	25.789	26.4573	26.8235	27.1903	24.8222	25.8883	26.043	26.4049	24.5745	24.3035
Q9NR46	SHLB2_HUMAN	Endophilin-B2 (SH3 domain-containing GRB2-like protein B2)	SH3GLB2 KIAA1848 PP578	3.07485	1.36925				15	46.3	25.5566	24.5294	26.546	25.2438	24.1303	25.4642	25.9876	26.5241	25.4899	25.7218	25.3917	25.3614	25.7087	25.8364	26.0408	NaN	24.2891	24.3955	23.6456	24.4681
P16401	H15_HUMAN	Histone H1.5 (Histone H1a) (Histone H1b) (Histone H1s-3)	H1-5 H1F5 HIST1H1B	0.777048	1.36812				7	22.1	28.2212	25.3504	23.9549	26.5868	26.8992	28.1006	27.8499	28.3937	29.2335	23.4173	25.5636	24.4856	27.7446	27.3649	27.3492	NaN	24.554	23.9211	26.5055	26.3511
P51808	DYLT3_HUMAN	Dynein light chain Tctex-type 3 (Protein 91/23) (T-complex-associated testis-expressed 1-like)	DYNLT3 TCTE1L TCTE1XL	4.09985	1.36544				4	73.3	27.4185	25.5675	26.677	26.7313	26.4417	27.0077	27.3361	25.8921	26.1928	27.0692	26.6303	26.1626	26.6985	26.5641	25.7161	24.9943	24.8333	24.8725	25.5696	25.6049
Q15437	SC23B_HUMAN	Protein transport protein Sec23B (hSec23B) (SEC23-related protein B)	SEC23B	1.50622	1.35285				31	60.9	26.8837	23.3582	26.9343	26.5112	25.5152	26.3395	26.9038	24.7793	25.2932	25.5494	24.1573	24.213	25.2444	26.8783	24.0147	24.6827	24.6432	24.4508	24.0744	22.9099
Q12765	SCRN1_HUMAN	Secernin-1	SCRN1 KIAA0193	2.87871	1.35163				23	79.2	27.0693	25.5147	27.6009	27.4974	27.8019	28.3947	27.0844	27.3838	27.185	28.1131	26.2771	27.9191	27.8713	27.2306	27.3218	27.0094	25.6957	25.7665	25.7015	25.8239
Q9UBT2	SAE2_HUMAN	SUMO-activating enzyme subunit 2 (EC 2.3.2.-) (Anthracycline-associated resistance ARX) (Ubiquitin-like 1-activating enzyme E1B) (Ubiquitin-like modifier-activating enzyme 2)	UBA2 SAE2 UBLE1B HRIHFB2115	2.91927	1.34566				33	61.6	27.3371	25.2174	27.5194	27.3746	26.2517	27.6177	27.5715	26.999	26.6625	26.6777	25.4571	26.6929	26.8091	27.1703	26.5631	25.01	25.2586	25.0036	26.0363	25.9369
Q16798	MAON_HUMAN	NADP-dependent malic enzyme, mitochondrial (NADP-ME) (EC 1.1.1.40) (Malic enzyme 3)	ME3	0.812529	1.34392				22	60.3	25.3352	25.0758	27.0964	27.7533	26.1331	27.3504	26.6238	25.5111	24.5742	24.8587	22.1042	NaN	22.8813	23.0746	24.3747	NaN	24.6968	24.2815	23.2041	23.2267
Q12805	FBLN3_HUMAN	EGF-containing fibulin-like extracellular matrix protein 1 (Extracellular protein S1-5) (Fibrillin-like protein) (Fibulin-3) (FIBL-3)	EFEMP1 FBLN3 FBNL	0.984587	1.34167				18	50.3	29.1411	25.7686	22.5769	26.1714	26.1235	25.7533	26.1221	26.7304	28.0289	26.1763	24.4708	22.5965	25.8552	25.8986	25.041	25.1002	23.8057	24.2813	24.4562	24.4665
P01009	A1AT_HUMAN	Alpha-1-antitrypsin (Alpha-1 protease inhibitor) (Alpha-1-antiproteinase) (Serpin A1) [Cleaved into: Short peptide from AAT (SPAAT)]	SERPINA1 AAT PI PRO0684 PRO2209	2.95604	1.33898				37	68.2	32.7496	32.2593	31.4343	32.407	31.8891	32.9615	31.9882	31.0292	31.4917	32.4457	30.4387	31.7417	31.6502	31.5055	31.2342	31.0336	29.7208	29.8285	30.9191	30.8783
O75347	TBCA_HUMAN	Tubulin-specific chaperone A (TCP1-chaperonin cofactor A) (Tubulin-folding cofactor A) (CFA)	TBCA	3.01351	1.33468				11	61.1	26.8799	25.3352	27.1131	26.894	27.314	26.9308	26.7879	27.2438	26.519	26.8014	26.851	25.9136	26.8137	26.9482	26.3465	24.2315	24.8274	24.967	26.5644	26.3004
Q9H3S7	PTN23_HUMAN	Tyrosine-protein phosphatase non-receptor type 23 (EC 3.1.3.48) (His domain-containing protein tyrosine phosphatase) (HD-PTP) (Protein tyrosine phosphatase TD14) (PTP-TD14)	PTPN23 KIAA1471	1.79622	1.3302				37	37.6	26.3562	24.4834	27.6297	27.3675	24.785	25.4368	26.1717	25.8869	25.7325	25.5798	23.9009	NaN	25.5253	25.8459	26.2265	24.2996	23.6989	23.7423	25.3844	25.1266
Q16568	CART_HUMAN	Cocaine- and amphetamine-regulated transcript protein [Cleaved into: CART(1-39); CART(42-89)]	CARTPT CART	0.921599	1.31752				9	52.6	31.2921	28.1311	31.6232	26.2192	28.4423	28.9182	27.3293	28.1395	28.8115	29.719	27.4496	28.5427	28.8464	27.4348	29.7257	30.692	26.0466	26.1162	27.0269	27.0722
P51570	GALK1_HUMAN	Galactokinase (EC 2.7.1.6) (Galactose kinase)	GALK1 GALK	1.47539	1.3117				17	67.9	26.241	24.2243	26.5535	26.5868	24.9926	25.0152	24.5719	25.5087	24.4631	24.7696	24.1671	23.2428	24.1809	24.3761	23.4452	NaN	22.9337	22.5011	24.3087	24.3
Q9BVA1	TBB2B_HUMAN	Tubulin beta-2B chain	TUBB2B	2.01005	1.305				31	78.9	30.2569	28.8911	31.2691	30.3583	29.107	30.6454	29.7919	29.9313	29.9533	32.0018	29.4437	31.3148	30.2224	31.1983	31.5213	29.501	29.6689	29.6052	28.4795	28.1893
Q7L099	RUFY3_HUMAN	Protein RUFY3 (RUN and FYVE domain-containing protein 3) (Rap2-interacting protein x) (RIPx) (Single axon-regulated protein) (Singar)	RUFY3 KIAA0871	2.18464	1.30392				26	60.6	25.6856	24.3934	25.8766	25.9262	26.9509	27.5789	26.6013	26.0129	26.7364	27.6541	25.195	26.8191	27.2341	26.308	25.6313	25.4834	25.033	25.3662	24.5644	24.568
Q15075	EEA1_HUMAN	Early endosome antigen 1 (Endosome-associated protein p162) (Zinc finger FYVE domain-containing protein 2)	EEA1 ZFYVE2	2.26719	1.30347				49	44.4	26.5845	25.0581	26.8498	26.3049	25.3814	26.7542	26.4474	25.9242	26.5012	25.7657	23.9545	26.1995	26.5321	26.6005	25.5971	24.4502	24.0131	23.8951	25.7256	25.5504
Q8WWM7	ATX2L_HUMAN	Ataxin-2-like protein (Ataxin-2 domain protein) (Ataxin-2-related protein)	ATXN2L A2D A2LG A2LP A2RP	1.41685	1.29335				15	22	24.2234	21.9982	22.3909	23.0546	22.881	25.2649	22.7088	23.967	22.1864	22.5528	NaN	NaN	23.5144	23.4657	23.5641	NaN	NaN	21.6214	22.6493	21.4889
P26373	RL13_HUMAN	60S ribosomal protein L13 (Breast basic conserved protein 1) (Large ribosomal subunit protein eL13)	RPL13 BBC1 OK/SW-cl.46	1.54089	1.29301				10	41.7	27.5303	25.709	25.1034	27.2634	27.1099	28.0152	27.4001	27.3081	27.7654	26.7604	25.0541	26.618	27.6356	27.8408	27.5954	23.3933	25.8902	25.9601	26.62	26.5744
O14787	TNPO2_HUMAN	Transportin-2 (Karyopherin beta-2b)	TNPO2	1.101	1.29111				29	57.1	25.7932	22.8599	27.2514	25.3439	24.6357	26.2569	26.623	24.4166	24.3256	24.5899	22.5911	NaN	24.0222	24.3532	23.994	25.5362	23.5883	22.0937	23.5131	22.762
P61601	NCALD_HUMAN	Neurocalcin-delta	NCALD	0.807454	1.28866				7	51.3	26.1818	23.2543	26.4962	23.4206	24.5619	26.3518	24.4354	24.9554	24.8695	26.6742	25.5663	26.5951	26.6579	24.6004	26.4115	NaN	NaN	NaN	24.1626	24.0644
Q9ULH1	ASAP1_HUMAN	Arf-GAP with SH3 domain, ANK repeat and PH domain-containing protein 1 (130 kDa phosphatidylinositol 4,5-bisphosphate-dependent ARF1 GTPase-activating protein) (ADP-ribosylation factor-directed GTPase-activating protein 1) (ARF GTPase-activating protein 1) (Development and differentiation-enhancing factor 1) (DEF-1) (Differentiation-enhancing factor 1) (PIP2-dependent ARF1 GAP)	ASAP1 DDEF1 KIAA1249 PAG2	1.70958	1.28669				21	28.3	25.5223	23.0567	24.6242	24.3393	24.3807	24.5171	24.828	23.9465	24.0597	23.8438	NaN	NaN	24.3032	23.5389	23.4493	NaN	NaN	NaN	22.5393	23.2581
P62805	H4_HUMAN	Histone H4	H4C1 H4/A H4FA HIST1H4A; H4C2 H4/I H4FI HIST1H4B; H4C3 H4/G H4FG HIST1H4C; H4C4 H4/B H4FB HIST1H4D; H4C5 H4/J H4FJ HIST1H4E; H4C6 H4/C H4FC HIST1H4F; H4C8 H4/H H4FH HIST1H4H; H4C9 H4/M H4FM HIST1H4I; H4C11 H4/E H4FE HIST1H4J; H4C12 H4/D H4FD HIST1H4K; H4C13 H4/K H4FK HIST1H4L; H4C14 H4/N H4F2 H4FN HIST2H4 HIST2H4A; H4C15 H4/O H4FO HIST2H4B; H4C16 H4-16 HIST4H4	3.29171	1.28562				14	65	33.0268	32.7274	32.962	33.6517	33.1456	32.9458	33.1453	33.753	33.2003	32.3836	31.6341	31.5866	32.9764	33.8092	32.9375	31.2584	31.4855	31.7167	31.8776	31.8621
P33316	DUT_HUMAN	Deoxyuridine 5'-triphosphate nucleotidohydrolase, mitochondrial (dUTPase) (EC 3.6.1.23) (dUTP pyrophosphatase)	DUT	0.907121	1.28175				10	50	27.0408	26.8325	28.2011	28.8102	27.8151	28.8284	27.9373	27.0675	27.842	26.0589	NaN	23.0603	25.8429	25.4946	26.3143	NaN	25.5629	25.3306	25.9502	25.7853
P61353	RL27_HUMAN	60S ribosomal protein L27 (Large ribosomal subunit protein eL27)	RPL27	1.45504	1.27937				7	45.6	28.0291	25.6246	26.4631	26.7093	27.4688	27.1947	27.2365	27.9562	27.0142	27.1737	26.0724	25.4861	26.3695	26.9917	27.9744	23.4131	25.0303	24.9085	27.6295	27.2099
P26639	SYTC_HUMAN	Threonine--tRNA ligase 1, cytoplasmic (EC 6.1.1.3) (Threonyl-tRNA synthetase) (ThrRS) (Threonyl-tRNA synthetase 1)	TARS1 TARS	1.85192	1.27244				36	53.5	27.8568	25.4895	27.8171	27.7932	26.8648	27.6748	27.0569	26.7578	27.1842	27.5688	25.6538	26.3474	26.8042	27.0302	27.3223	26.3503	24.6169	24.0056	26.9065	26.8324
Q8TEA8	DTD1_HUMAN	D-aminoacyl-tRNA deacylase 1 (DTD) (EC 3.1.1.96) (DNA-unwinding element-binding protein B) (DUE-B) (Gly-tRNA(Ala) deacylase) (Histidyl-tRNA synthase-related)	DTD1 C20orf88 DUEB HARS2	2.47406	1.26572				4	33.5	24.8899	24.1893	24.4644	25.6505	24.7698	24.8441	24.1271	24.6473	23.825	23.1888	NaN	NaN	24.1775	23.997	24.7261	NaN	22.4021	22.6878	23.9906	23.548
P07358	CO8B_HUMAN	Complement component C8 beta chain (Complement component 8 subunit beta)	C8B	0.744214	1.26224				21	53.5	25.9688	26.0958	23.756	23.7175	22.3131	NaN	22.4181	NaN	22.8119	24.6032	22.1854	25.8944	23.1381	24.2632	NaN	NaN	NaN	21.6372	23.2871	23.0805
P62877	RBX1_HUMAN	E3 ubiquitin-protein ligase RBX1 (EC 2.3.2.27) (EC 2.3.2.32) (E3 ubiquitin-protein transferase RBX1) (Protein ZYP) (RING finger protein 75) (RING-box protein 1) (Rbx1) (Regulator of cullins 1) (ROC1) [Cleaved into: E3 ubiquitin-protein ligase RBX1, N-terminally processed (E3 ubiquitin-protein transferase RBX1, N-terminally processed)]	RBX1 RNF75 ROC1	2.88321	1.25958				3	25	NaN	NaN	NaN	23.0285	23.7519	23.8449	NaN	23.2374	NaN	24.2346	NaN	NaN	23.4458	23.1369	23.819	NaN	22.0213	21.6448	22.7807	22.7644
P63162	RSMN_HUMAN	Small nuclear ribonucleoprotein-associated protein N (snRNP-N) (Sm protein D) (Sm-D) (Sm protein N) (Sm-N) (SmN) (Tissue-specific-splicing protein)	SNRPN HCERN3 SMN	3.15076	1.25925				9	30.4	25.6046	24.6236	25.6021	26.0835	25.7646	26.5962	25.9737	25.5948	25.4919	25.3226	24.8231	25.4448	25.5106	25.3648	25.2264	25.0043	23.2928	23.2991	25.0047	24.7786
Q969E4	TCAL3_HUMAN	Transcription elongation factor A protein-like 3 (TCEA-like protein 3) (Transcription elongation factor S-II protein-like 3)	TCEAL3 MSTP072	0.917919	1.24117				9	43	22.8119	22.4661	NaN	25.1192	25.094	26.3325	23.622	23.9391	24.4765	23.4657	22.2206	NaN	26.0858	25.4661	25.3996	NaN	22.655	21.7362	23.9247	24.1038
Q7L775	EPMIP_HUMAN	EPM2A-interacting protein 1 (Laforin-interacting protein)	EPM2AIP1 KIAA0766 My007	1.95875	1.2311				16	37.9	25.6931	24.1724	26.5542	26.1416	24.9211	26.4672	26.3744	25.9845	25.282	25.8503	23.9603	23.5857	25.3839	25.119	25.6869	23.6726	23.9973	23.9172	24.8041	24.5121
Q8WVV9	HNRLL_HUMAN	Heterogeneous nuclear ribonucleoprotein L-like (hnRNPLL) (Stromal RNA-regulating factor)	HNRNPLL HNRPLL SRRF BLOCK24	2.15292	1.23099				16	47.6	24.9722	23.14	24.4968	25.5167	25.1922	25.3926	24.96	24.3516	24.1305	25.0241	NaN	NaN	24.9681	24.8013	23.7538	NaN	23.7699	22.3518	23.6602	23.9712
P60866	RS20_HUMAN	40S ribosomal protein S20 (Small ribosomal subunit protein uS10)	RPS20	1.53735	1.23041				5	29.4	28.0044	26.2121	24.5894	26.8963	26.177	27.8404	27.7305	27.5977	27.2114	26.9781	27.5352	25.4317	27.2896	26.5632	27.0783	NaN	24.8252	25.1748	26.2833	26.2977
P13611	CSPG2_HUMAN	Versican core protein (Chondroitin sulfate proteoglycan core protein 2) (Chondroitin sulfate proteoglycan 2) (Glial hyaluronate-binding protein) (GHAP) (Large fibroblast proteoglycan) (PG-M)	VCAN CSPG2	0.727108	1.22881				26	11.1	29.7099	26.3785	25.2483	24.5749	27.2871	26.8606	23.984	25.1708	29.0998	26.7971	24.7934	26.7867	25.3909	25.0993	24.7471	27.5331	25.7985	25.3356	22.8712	22.9604
Q53EL6	PDCD4_HUMAN	Programmed cell death protein 4 (Neoplastic transformation inhibitor protein) (Nuclear antigen H731-like) (Protein 197/15a)	PDCD4 H731	1.25557	1.22735				19	59.9	25.4671	25.4556	27.3333	26.828	25.5598	24.6716	26.3163	26.5856	25.0924	24.3163	23.8358	NaN	25.011	26.628	26.4626	25.4869	25.3346	25.6034	22.4107	23.4431
Q99426	TBCB_HUMAN	Tubulin-folding cofactor B (Cytoskeleton-associated protein 1) (Cytoskeleton-associated protein CKAPI) (Tubulin-specific chaperone B)	TBCB CG22 CKAP1	2.41684	1.2229				9	50.8	25.21	24.4543	24.232	25.6215	25.5158	25.6878	25.8267	25.4946	24.4315	25.2356	24.6592	NaN	25.0517	26.5365	25.743	NaN	23.8807	23.2891	24.7164	24.2794
Q9Y3U8	RL36_HUMAN	60S ribosomal protein L36 (Large ribosomal subunit protein eL36)	RPL36	1.11418	1.21921				5	30.5	26.4177	22.3223	26.2428	25.0363	NaN	25.2401	25.2398	25.9484	25.9739	24.454	21.6687	25.2665	25.4957	25.81	24.6925	24.1141	23.3297	23.2196	23.7098	24.4624
Q92621	NU205_HUMAN	Nuclear pore complex protein Nup205 (205 kDa nucleoporin) (Nucleoporin Nup205)	NUP205 C7orf14 KIAA0225	1.86387	1.20816				34	26.9	25.9049	25.1632	26.6245	26.0865	25.1141	26.3267	25.3667	24.7101	24.2276	25.0111	23.5521	NaN	24.8565	24.4919	24.6216	NaN	23.9442	23.9247	23.9928	23.8934
Q9NPH2	INO1_HUMAN	Inositol-3-phosphate synthase 1 (IPS 1) (EC 5.5.1.4) (Myo-inositol 1-phosphate synthase) (MI-1-P synthase) (MIP synthase) (hIPS) (Myo-inositol 1-phosphate synthase A1) (hINO1)	ISYNA1 INO1	2.27205	1.20723				7	22.6	23.2355	23.1394	NaN	NaN	NaN	24.3905	24.6205	22.7591	23.9355	23.0889	23.2515	23.6851	23.0469	23.0914	23.4545	NaN	NaN	22.7572	22.2502	21.7957
Q9NRF8	PYRG2_HUMAN	CTP synthase 2 (EC 6.3.4.2) (CTP synthetase 2) (UTP--ammonia ligase 2)	CTPS2	0.874573	1.20474				14	41.8	23.9654	23.0989	26.1113	25.4185	23.0714	24.0689	24.5393	23.7778	23.111	23.1926	NaN	NaN	22.8505	24.0296	22.6443	NaN	22.5332	NaN	22.7311	NaN
P04075	ALDOA_HUMAN	Fructose-bisphosphate aldolase A (EC 4.1.2.13) (Lung cancer antigen NY-LU-1) (Muscle-type aldolase)	ALDOA ALDA	2.38088	1.20299				36	89	32.3539	31.152	31.6346	32.4669	32.0633	32.7151	31.7729	33.4018	32.1004	32.8394	32.0034	30.3439	32.905	32.7055	32.9295	31.1268	30.5686	30.7569	31.3511	31.311
P60520	GBRL2_HUMAN	Gamma-aminobutyric acid receptor-associated protein-like 2 (GABA(A) receptor-associated protein-like 2) (Ganglioside expression factor 2) (GEF-2) (General protein transport factor p16) (Golgi-associated ATPase enhancer of 16 kDa) (GATE-16) (MAP1 light chain 3-related protein)	GABARAPL2 FLC3A GEF2	2.35882	1.2018				8	61.5	22.6689	22.3284	24.8641	23.9593	23.4801	24.2081	23.5637	22.9461	23.2873	23.5448	NaN	NaN	NaN	23.1932	23.6426	NaN	22.026	22.1715	22.3065	22.5844
P09493	TPM1_HUMAN	Tropomyosin alpha-1 chain (Alpha-tropomyosin) (Tropomyosin-1)	TPM1 C15orf13 TMSA	0.974615	1.19903				31	68.7	29.8496	29.0088	27.1731	27.7794	29.6826	28.3639	27.6867	27.1771	30.8402	26.2614	26.2031	25.5515	28.5071	28.0897	27.1757	27.8614	25.7163	25.9019	27.2603	27.0482
Q13283	G3BP1_HUMAN	Ras GTPase-activating protein-binding protein 1 (G3BP-1) (EC 3.6.4.12) (EC 3.6.4.13) (ATP-dependent DNA helicase VIII) (hDH VIII) (GAP SH3 domain-binding protein 1)	G3BP1 G3BP	1.86923	1.19288				16	50.4	26.0856	23.5072	26.1798	25.9989	25.0987	26.4295	26.1683	25.7349	25.4777	25.6578	24.7211	NaN	26.046	25.96	25.5045	NaN	23.3391	24.5876	25.0593	24.691
Q9H9Q2	CSN7B_HUMAN	COP9 signalosome complex subunit 7b (SGN7b) (Signalosome subunit 7b) (JAB1-containing signalosome subunit 7b)	COPS7B CSN7B	1.5918	1.18884				7	39	23.462	21.8676	23.686	22.5379	22.5815	24.101	22.2969	23.3532	22.3763	23.2364	22.0834	NaN	22.4581	22.5641	22.6525	NaN	NaN	NaN	21.6982	21.5323
P00338	LDHA_HUMAN	L-lactate dehydrogenase A chain (LDH-A) (EC 1.1.1.27) (Cell proliferation-inducing gene 19 protein) (LDH muscle subunit) (LDH-M) (Renal carcinoma antigen NY-REN-59)	LDHA PIG19	2.071	1.18634				30	82.5	31.8913	30.0819	33.2686	31.1619	31.7851	32.2006	30.7657	32.2289	30.9657	31.1213	30.2979	31.3719	31.5307	31.0973	30.8949	30.717	29.4912	29.5075	30.7626	30.4781
P01011	AACT_HUMAN	Alpha-1-antichymotrypsin (ACT) (Cell growth-inhibiting gene 24/25 protein) (Serpin A3) [Cleaved into: Alpha-1-antichymotrypsin His-Pro-less]	SERPINA3 AACT GIG24 GIG25	1.86546	1.16645				26	60.8	30.2499	29.7539	27.8159	29.2358	28.7404	29.3365	28.2631	28.0627	27.9813	28.5837	27.2796	28.6059	27.9294	28.7961	28.1503	27.9076	26.5231	26.3065	28.2051	28.1537
Q8WW12	PCNP_HUMAN	PEST proteolytic signal-containing nuclear protein (PCNP) (PEST-containing nuclear protein)	PCNP	1.38993	1.16543				6	43.3	25.0006	23.1789	NaN	25.1058	24.829	25.8899	23.3864	25.0183	24.7869	NaN	22.5467	NaN	24.964	24.2913	24.8557	NaN	22.7212	22.9399	23.9619	23.6665
Q7RTV0	PHF5A_HUMAN	PHD finger-like domain-containing protein 5A (PHD finger-like domain protein 5A) (Splicing factor 3B-associated 14 kDa protein) (SF3b14b)	PHF5A	2.13645	1.16509				5	55.5	23.0772	NaN	NaN	23.8461	22.6559	23.6567	23.764	23.4511	23.9306	NaN	22.2057	NaN	24.0443	23.5485	23.4535	NaN	21.4918	21.6971	23.2007	22.635
P36507	MP2K2_HUMAN	Dual specificity mitogen-activated protein kinase kinase 2 (MAP kinase kinase 2) (MAPKK 2) (EC 2.7.12.2) (ERK activator kinase 2) (MAPK/ERK kinase 2) (MEK 2)	MAP2K2 MEK2 MKK2 PRKMK2	1.99762	1.16237				24	72.2	26.8092	24.9911	25.8648	26.3486	26.2139	26.2511	26.9958	26.705	25.8924	25.8913	24.8711	24.043	25.7654	26.2918	25.4959	24.5267	23.6214	24.6866	25.5698	25.2605
P02750	A2GL_HUMAN	Leucine-rich alpha-2-glycoprotein (LRG)	LRG1 LRG	0.76817	1.15698				10	40.6	26.9691	26.0108	26.75	26.2527	24.4748	25.891	26.7087	22.8858	24.5169	24.7474	22.1017	27.7063	24.8256	24.6011	23.8534	NaN	23.8657	23.8271	24.5148	24.0433
P51452	DUS3_HUMAN	Dual specificity protein phosphatase 3 (EC 3.1.3.16) (EC 3.1.3.48) (Dual specificity protein phosphatase VHR) (Vaccinia H1-related phosphatase) (VHR)	DUSP3 VHR	2.2397	1.15283				10	80.5	26.6671	24.4586	26.846	25.3381	25.9283	26.6748	26.1071	26.1559	25.9336	25.5304	24.4305	NaN	25.73	25.4615	25.2129	24.2692	25.1224	24.9641	23.8544	24.7668
Q9UH03	SEPT3_HUMAN	Neuronal-specific septin-3	SEPTIN3 SEP3 SEPT3	0	1.1479				10	31.3	22.1218	20.7179	22.0088	22.3356	23.3071	23.4977	23.1387	24.0562	22.7356	24.8999	21.2564	23.4553	23.3222	22.6315	24.7768	NaN	NaN	NaN	NaN	21.8029
Q7Z5L9	I2BP2_HUMAN	Interferon regulatory factor 2-binding protein 2 (IRF-2-binding protein 2) (IRF-2BP2)	IRF2BP2	2.18417	1.14594				8	26.1	26.2096	25.99	28.1179	27.374	26.9238	26.8644	26.3118	27.4329	26.4044	25.3954	NaN	NaN	26.8613	26.7106	26.9754	NaN	25.973	25.4787	25.3835	25.5261
O94855	SC24D_HUMAN	Protein transport protein Sec24D (SEC24-related protein D)	SEC24D KIAA0755	1.33475	1.14592				18	28.6	26.3347	22.7301	24.7841	24.7674	NaN	24.6336	24.1363	24.785	24.3713	25.9819	23.9608	NaN	24.4049	26.2642	23.9906	NaN	23.143	23.2431	23.952	23.8921
Q71DI3	H32_HUMAN	Histone H3.2 (H3-clustered histone 13) (H3-clustered histone 14) (H3-clustered histone 15) (Histone H3/m) (Histone H3/o)	H3C15 HIST2H3A; H3C14 H3F2 H3FM HIST2H3C; H3C13 HIST2H3D	1.33158	1.14375				7	50.7	31.2643	30.4495	27.7729	31.09	30.5892	31.179	30.6269	30.873	30.2012	30.9986	30.9136	27.7463	30.4686	31.3816	31.1407	28.9951	28.5293	29.6281	29.5716	29.789
P62314	SMD1_HUMAN	Small nuclear ribonucleoprotein Sm D1 (Sm-D1) (Sm-D autoantigen) (snRNP core protein D1)	SNRPD1	1.82822	1.14292				5	54.6	26.9757	25.2788	25.6	26.2244	25.6622	26.5744	26.508	25.86	25.9415	25.155	24.4902	25.0835	26.4851	25.318	24.9382	24.1111	23.2696	24.0461	25.8372	25.7198
Q16352	AINX_HUMAN	Alpha-internexin (Alpha-Inx) (66 kDa neurofilament protein) (NF-66) (Neurofilament-66) (Neurofilament 5)	INA NEF5	1.99748	1.14277				43	77.6	29.1933	28.6768	31.0806	30.4407	30.6061	31.2276	29.5281	30.0678	29.7939	31.3147	29.3621	30.542	30.5841	29.972	30.4192	30.2364	29.1702	29.0633	28.3972	28.3553
Q96JY6	PDLI2_HUMAN	PDZ and LIM domain protein 2 (PDZ-LIM protein mystique)	PDLIM2 PP6345	0	1.13406				12	48	24.2965	24.8623	24.8438	23.7371	23.8894	24.6653	24.7712	25.927	23.4978	24.464	23.8963	24.2167	24.6133	24.9288	23.4813	NaN	NaN	NaN	23.272	NaN
O15212	PFD6_HUMAN	Prefoldin subunit 6 (Protein Ke2)	PFDN6 HKE2 PFD6	1.85002	1.1322				8	45.7	25.3558	23.4707	25.5442	24.941	24.3368	25.851	24.7806	25.2028	24.0762	24.2063	23.6703	23.3343	24.3567	24.4141	24.545	NaN	22.5506	23.1836	23.8538	24.0394
Q14847	LASP1_HUMAN	LIM and SH3 domain protein 1 (LASP-1) (Metastatic lymph node gene 50 protein) (MLN 50)	LASP1 MLN50	1.86165	1.13027				18	63.2	27.3375	26.8831	26.7526	27.4128	27.9542	28.2155	27.1256	26.924	28.1567	26.8967	25.731	26.81	27.3242	28.404	27.142	24.2067	26.48	26.5347	26.9441	26.5398
Q86X10	RLGPB_HUMAN	Ral GTPase-activating protein subunit beta (p170)	RALGAPB KIAA1219	1.55773	1.12842				20	24.3	25.1185	22.8206	26.1141	24.9406	23.9975	24.9251	25.3382	24.9518	24.5279	25.2962	24.0346	25.644	24.8306	24.4056	24.7537	NaN	23.5614	NaN	23.9814	23.4117
Q15843	NEDD8_HUMAN	NEDD8 (Neddylin) (Neural precursor cell expressed developmentally down-regulated protein 8) (NEDD-8) (Ubiquitin-like protein Nedd8)	NEDD8	1.09812	1.12802				3	34.6	27.6252	24.5221	27.6853	27.1279	24.7306	26.8901	28.3018	25.96	26.273	26.2087	24.3114	28.4219	26.1061	25.8082	25.2911	24.9391	25.7444	25.505	25.2492	24.6767
P52815	RM12_HUMAN	39S ribosomal protein L12, mitochondrial (L12mt) (MRP-L12) (5c5-2) (Mitochondrial large ribosomal subunit protein bL12m)	MRPL12 MRPL7 RPML12	1.00093	1.12646				7	40.9	27.1142	25.6382	27.3313	27.0479	26.4299	27.5927	27.6364	27.2531	26.2971	25.0454	22.3438	NaN	25.3093	25.9213	25.7164	24.4639	25.0153	25.3777	25.4282	25.0387
O75746	S2512_HUMAN	Electrogenic aspartate/glutamate antiporter SLC25A12, mitochondrial (Araceli hiperlarga) (Aralar) (Aralar1) (Mitochondrial aspartate glutamate carrier 1) (Solute carrier family 25 member 12)	SLC25A12 AGC1 ARALAR1	0.870187	1.12089				45	71.4	28.9078	27.6035	29.945	30.9296	29.2026	29.8996	28.2344	27.9307	27.2817	27.521	25.3471	25.4911	26.829	27.8554	27.4718	26.7213	26.8337	26.5285	27.2867	27.1754
Q16769	QPCT_HUMAN	Glutaminyl-peptide cyclotransferase (EC 2.3.2.5) (Glutaminyl cyclase) (QC) (sQC) (Glutaminyl-tRNA cyclotransferase) (Glutamyl cyclase) (EC)	QPCT	0.935034	1.12063				15	66.2	25.7051	24.7548	NaN	23.5122	25.9205	26.0559	25.8054	23.6182	25.2119	26.5169	24.01	24.6181	25.3761	25.3762	27.1881	25.7003	24.4461	24.5367	NaN	21.8828
A6NHQ2	FBLL1_HUMAN	rRNA/tRNA 2'-O-methyltransferase fibrillarin-like protein 1 (EC 2.1.1.-) (Protein-glutamine methyltransferase)	FBLL1	2.03115	1.12054				14	58.4	25.656	24.5563	26.2788	25.2317	25.6767	27.1664	25.7235	23.5307	25.7378	25.8901	25.0268	25.3827	25.8434	25.5904	26.3053	24.919	24.2464	23.9655	24.5235	24.6085
P36915	GNL1_HUMAN	Guanine nucleotide-binding protein-like 1 (GTP-binding protein HSR1)	GNL1 HSR1	2.33367	1.11837				17	34.1	25.2	24.0751	26.5492	25.4938	24.4854	25.7446	25.0934	25.0626	24.833	24.7167	23.9159	26.1134	25.4252	24.9024	25.2469	24.9209	23.7449	24.0749	23.6448	23.6419
O60879	DIAP2_HUMAN	Protein diaphanous homolog 2 (Diaphanous-related formin-2) (DRF2)	DIAPH2 DIA	1.1383	1.11481				28	35.9	25.2664	23.3395	25.2775	25.4551	25.7124	26.6762	24.9908	25.8945	24.5252	27.0542	23.49	24.2181	24.922	25.6677	25.2148	24.701	NaN	24.9554	24.1066	22.4989
Q96Q11	TRNT1_HUMAN	CCA tRNA nucleotidyltransferase 1, mitochondrial (EC 2.7.7.72) (Mitochondrial tRNA nucleotidyl transferase, CCA-adding) (mt CCA-adding enzyme) (mt tRNA CCA-diphosphorylase) (mt tRNA CCA-pyrophosphorylase) (mt tRNA adenylyltransferase)	TRNT1 CGI-47	0.851934	1.11174				16	51.2	24.9006	22.9408	26.0034	26.1712	24.6358	25.9027	24.9555	25.0519	23.8833	22.5554	22.2229	NaN	NaN	23.4964	23.2344	NaN	22.8906	22.2262	23.8665	23.7864
Q9BQ69	MACD1_HUMAN	ADP-ribose glycohydrolase MACROD1 (MACRO domain-containing protein 1) (O-acetyl-ADP-ribose deacetylase MACROD1) (EC 3.1.1.106) (Protein LRP16) ([Protein ADP-ribosylaspartate] hydrolase MACROD1) (EC 3.2.2.-) ([Protein ADP-ribosylglutamate] hydrolase MACROD1) (EC 3.2.2.-)	MACROD1 LRP16	0.420256	1.11086				10	48.6	27.3334	25.5169	28.9416	28.529	27.3771	28.4655	27.1442	26.8647	24.2373	21.8519	NaN	NaN	22.8566	23.5713	23.759	NaN	24.1782	24.2917	25.3889	25.2204
O95671	ASML_HUMAN	Probable bifunctional dTTP/UTP pyrophosphatase/methyltransferase protein [Includes: dTTP/UTP pyrophosphatase (dTTPase/UTPase) (EC 3.6.1.9) (Nucleoside triphosphate pyrophosphatase) (Nucleotide pyrophosphatase) (Nucleotide PPase); N-acetylserotonin O-methyltransferase-like protein (ASMTL) (EC 2.1.1.-)]	ASMTL	1.94508	1.10243				21	49.6	26.9393	23.9082	26.3551	25.2086	25.4763	26.0582	25.6796	26.2103	25.0813	26.1529	24.7131	26.608	26.2868	26.1795	26.0653	25.085	24.0788	24.0032	25.3513	24.9436
Q16774	KGUA_HUMAN	Guanylate kinase (EC 2.7.4.8) (GMP kinase) (Guanylate kinase 1)	GUK1 GMK GMPK	1.31679	1.10003				13	87.3	26.1194	25.5465	24.7553	27.0245	NaN	26.0416	25.2485	25.113	25.3628	24.8681	NaN	NaN	22.9873	25.6596	23.9928	24.0828	23.685	24.496	25.0812	23.288
Q96F07	CYFP2_HUMAN	Cytoplasmic FMR1-interacting protein 2 (p53-inducible protein 121)	CYFIP2 KIAA1168 PIR121	0	1.09682				30	27.9	23.2105	21.7077	24.4368	23.5048	NaN	22.8117	22.9527	23.2053	22.857	23.0345	23.0925	24.0803	23.6052	23.1891	23.0793	NaN	NaN	NaN	NaN	22.1009
P02763	A1AG1_HUMAN	Alpha-1-acid glycoprotein 1 (AGP 1) (Orosomucoid-1) (OMD 1)	ORM1 AGP1	1.55855	1.09064				10	41.3	30.7205	30.4939	29.5656	28.7636	28.2832	29.841	29.9295	27.9537	29.0399	29.6005	28.0111	30.2743	28.882	28.2388	28.0851	27.8287	27.7587	27.4746	28.839	28.5399
P09012	SNRPA_HUMAN	U1 small nuclear ribonucleoprotein A (U1 snRNP A) (U1-A) (U1A)	SNRPA	1.77531	1.09041				9	41.8	25.1994	23.8881	25.4325	25.5273	25.2236	25.3872	24.5012	25.4643	25.0682	24.7489	22.7714	NaN	25.0652	25.0101	24.9967	25.0923	22.5038	23.7683	23.8359	23.7348
Q96PE2	ARHGH_HUMAN	Rho guanine nucleotide exchange factor 17 (164 kDa Rho-specific guanine-nucleotide exchange factor) (p164-RhoGEF) (p164RhoGEF) (Tumor endothelial marker 4)	ARHGEF17 KIAA0337 TEM4	0	1.09014				18	15.8	24.4902	22.1033	25.0988	23.3874	23.2569	26.0244	23.722	NaN	24.2296	24.5026	22.7298	NaN	24.4371	24.2302	22.9749	NaN	NaN	NaN	22.8473	NaN
P07197	NFM_HUMAN	Neurofilament medium polypeptide (NF-M) (160 kDa neurofilament protein) (Neurofilament 3) (Neurofilament triplet M protein)	NEFM NEF3 NFM	1.53612	1.08744				32	42.6	27.1575	27.1549	28.2277	28.406	27.4281	26.427	NaN	26.1463	27.6806	27.3411	25.8053	NaN	25.7267	26.1202	26.5228	27.2135	25.4784	25.8784	25.4036	25.2596
Q9UNW9	NOVA2_HUMAN	RNA-binding protein Nova-2 (Astrocytic NOVA1-like RNA-binding protein) (Neuro-oncological ventral antigen 2)	NOVA2 ANOVA NOVA3	0	1.08682				11	36.2	23.6647	22.4108	25.1427	23.1492	23.212	25.4925	24.2028	22.7057	23.706	23.4708	22.7931	25.0433	25.2401	24.4329	23.3069	NaN	22.7781	NaN	NaN	NaN
Q9UQ35	SRRM2_HUMAN	Serine/arginine repetitive matrix protein 2 (300 kDa nuclear matrix antigen) (Serine/arginine-rich splicing factor-related nuclear matrix protein of 300 kDa) (SR-related nuclear matrix protein of 300 kDa) (Ser/Arg-related nuclear matrix protein of 300 kDa) (Splicing coactivator subunit SRm300) (Tax-responsive enhancer element-binding protein 803) (TaxREB803)	SRRM2 KIAA0324 SRL300 SRM300 HSPC075	1.20388	1.0843				21	12.9	25.6276	23.646	24.5478	25.1844	NaN	25.7717	25.7348	24.8767	24.5206	24.3943	22.91	NaN	24.6248	25.1648	24.7827	NaN	22.5748	NaN	24.1825	24.2481
P36405	ARL3_HUMAN	ADP-ribosylation factor-like protein 3	ARL3 ARFL3	1.9217	1.08211				13	77.5	26.2494	24.8369	27.2402	26.1925	25.8604	27.3469	26.3744	26.2724	26.4868	26.6663	25.246	25.2628	26.735	26.2121	25.6331	NaN	25.7592	24.4613	25.1293	25.0192
P01019	ANGT_HUMAN	Angiotensinogen (Serpin A8) [Cleaved into: Angiotensin-1 (Angiotensin 1-10) (Angiotensin I) (Ang I); Angiotensin-2 (Angiotensin 1-8) (Angiotensin II) (Ang II); Angiotensin-3 (Angiotensin 2-8) (Angiotensin III) (Ang III) (Des-Asp[1]-angiotensin II); Angiotensin-4 (Angiotensin 3-8) (Angiotensin IV) (Ang IV); Angiotensin 1-9; Angiotensin 1-7; Angiotensin 1-5; Angiotensin 1-4]	AGT SERPINA8	1.2098	1.08149				13	39.6	28.9101	27.6043	28.0066	26.9516	26.861	28.0593	27.0115	26.1779	26.7536	27.4592	26.3072	29.2248	26.741	25.9913	26.0308	28.2453	25.832	25.8214	25.5966	25.1272
Q9UHY1	NRBP_HUMAN	Nuclear receptor-binding protein	NRBP1 BCON3 NRBP	2.17445	1.08018				9	28.2	25.3754	22.9748	24.7648	23.8989	NaN	24.645	24.2232	23.7912	24.1516	24.4547	24.2276	NaN	24.4453	24.1722	23.8465	NaN	NaN	23.0366	23.3029	23.1055
P02511	CRYAB_HUMAN	Alpha-crystallin B chain (Alpha(B)-crystallin) (Heat shock protein beta-5) (HspB5) (Renal carcinoma antigen NY-REN-27) (Rosenthal fiber component)	CRYAB CRYA2 HSPB5	1.12577	1.07648				12	84.6	27.6738	27.7017	26.6955	28.0656	27.7052	28.7436	29.2169	26.9462	27.7719	26.1735	24.5415	28.0253	27.9495	26.5909	25.3349	26.0864	25.9962	26.5349	26.1313	26.2474
Q9UPY8	MARE3_HUMAN	Microtubule-associated protein RP/EB family member 3 (EB1 protein family member 3) (EBF3) (End-binding protein 3) (EB3) (RP3)	MAPRE3	1.10837	1.07581				14	59.4	26.1775	22.6225	26.5313	25.726	25.3281	27.1787	25.6001	25.5329	25.0001	26.6453	24.869	NaN	25.2519	25.976	25.9897	26.2728	24.2603	25.0892	23.4218	23.5871
Q9Y2D5	AKAP2_HUMAN	A-kinase anchor protein 2 (AKAP-2) (AKAP-KL) (Protein kinase A-anchoring protein 2) (PRKA2)	AKAP2 KIAA0920 PRKA2	1.68687	1.07177				12	27.6	25.1288	23.6438	24.6593	24.0168	NaN	25.4789	24.5447	23.8472	25.1163	24.0258	23.0232	NaN	24.3891	24.6114	24.2766	NaN	23.7303	NaN	22.8933	23.2599
P98095	FBLN2_HUMAN	Fibulin-2 (FIBL-2)	FBLN2	0.600379	1.068				20	31.2	26.5269	25.7093	23.8005	24.6831	25.2501	24.5871	25.0742	25.4372	26.7128	23.4601	24.3019	23.8616	24.4663	25.0873	22.6638	NaN	NaN	25.1719	22.2418	NaN
P16519	NEC2_HUMAN	Neuroendocrine convertase 2 (NEC 2) (EC 3.4.21.94) (KEX2-like endoprotease 2) (Prohormone convertase 2) (Proprotein convertase 2) (PC2)	PCSK2 NEC2	1.57728	1.06491				24	50.2	27.213	26.7404	26.8195	27.9529	27.9895	27.7922	28.3348	27.6945	29.1551	26.9853	26.0653	26.5789	29.1765	26.2014	27.2412	26.7981	26.4743	26.2755	26.1361	26.3049
Q14157	UBP2L_HUMAN	Ubiquitin-associated protein 2-like (Protein NICE-4) (RNA polymerase II degradation factor UBAP2L)	UBAP2L KIAA0144 NICE4	1.32547	1.05637				22	41	26.2492	23.3532	26.7946	26.4237	25.6593	26.6763	26.1014	25.7878	25.2744	25.7477	24.1773	NaN	25.3508	25.831	25.8164	NaN	23.9447	24.5207	24.8723	25.0777
[truncated: 1,744 more rows]

## Sheet: trypsin-Cluster 2
Majority protein IDs	Entry Name	Protein names	Gene Names	minusLOG(P-value)	Difference	Significant	IMP	Surface protein	Peptides	Sequence coverage [%]	CL2_16	CL2_17	CL2_18	CL2_19	CTR_1	CTR_2	CTR_3	CTR_4	CTR_5
[truncated: 2,414 more rows]

[truncated: 7 more sheets: trypsin-Unassigned, glyco-Cluster 1, glyco-Cluster 2, glyco-Unassigned, hpTC-Cluster 1, hpTC-Cluster 2, hpTC-Unassigned]
